# Supplementary material for: GC–IMS facilitates identification of carbapenem-resistant Klebsiella pneumoniae in simulated blood cultures
Source: AMB Express. 2024 Apr 24;14:40. doi: 10.1186/s13568-024-01708-1 (PMC11043319; doi:10.1186/s13568-024-01708-1)
Supplement: Supplementary file 2 — Additional file 2: Table S2. Temporal changes in VOCs measured by GC–IMS (without imipenem added, standard strains). Table S3. The change of VOCS in T2 time period compared with the blank control group (without imipenem added, standard strains, mean ± SD). Table S4. Temporal changes in VOCs measured by GC–IMS (with imipenem added, standard strains). Table S5. The change of VOCs in T2 time point compared with the CSKP group (with imipenem added, standard strains, mean ± SD). Table S6. The change of VOCs in T2 time point after adding enzyme inhibitors treatment (realtive volume of VOC, mean ± SD, standard strains). Table S7. The change of VOCS in T2 time point compared with the CSKP group (with imipenem added, clinical isolates, mean ± SD). Table S8. The change of VOCs in T2 time point after adding enzyme inhibitors treatment (realtive volume of VOC, mean ± SD, clinical isolates). [file 13568_2024_1708_MOESM2_ESM.xlsx]

## Sheet: Table S2
Table S2 Temporal changes in VOCs measured by GC-IMS (without imipenem added, standard strains).
Chemical class	VOCs	Blank control (Realtive volume of VOC, mean±SD)					ATCC BAA-1706 (Realtive volume of VOC, mean±SD)					ATCC BAA-1705 (Realtive volume of VOC, mean±SD)					ATCC BAA-2146 (Realtive volume of VOC, mean±SD)					ATCC BAA-2524 (Realtive volume of VOC, mean±SD)
		T0 (n=6)	T1 (n=6)	T2 (n=6)	T3 (n=6)	T4 (n=6)	T0 (n=6)	T1 (n=6)	T2 (n=6)	T3 (n=6)	T4 (n=6)	T0 (n=6)	T1 (n=6)	T2 (n=6)	T3 (n=6)	T4 (n=6)	T0 (n=6)	T1 (n=6)	T2 (n=6)	T3 (n=6)	T4 (n=6)	T0 (n=6)	T1 (n=6)	T2 (n=6)	T3 (n=6)	T4 (n=6)
acids	3-methylbutanoic acid-M	806.48±353.8	987.68±225.53	1098.73±238.8	1056.76±246.24	1071.46±166.02	1150.97±158.74	1615.58±151.11	1810.91±154.94	1894.06±225.63	1786.26±169.04	1308.72±163.93	1572.12±352.14	1742.93±124.07	1771.89±124.47	1549.11±396.54	1310.54±343.28	1633.39±371.17	1814.19±261.77	1721.95±238.41	1676.09±280.35	1532.95±296.68	1757.31±208.49	1756.62±249.92	1725.89±237.8	1584.45±290.24
	3-methylbutanoic acid-D	74.99±28.87	91.76±33.13	101.36±29.41	97.67±30.89	99.52±28.2	114.95±30.85	215.72±25.63	307.2±47.79	346.37±52.52	335.16±38.32	144.16±30.73	250.32±90.7	296.94±41.48	332.19±44.29	259.85±77.14	154.92±70.47	256.55±101.3	349.19±64.56	338.97±85.94	330.19±56.29	211.54±91.72	306.49±53.01	353.99±46.52	364.18±69.31	323.45±56.89
	2-methylpropanoic acid-M	459.73±164.32	531.72±108.33	568.33±106.22	543.82±131.71	542.15±110.74	636.62±103.83	850.28±77.11	912.56±120.34	1003.34±84.81	897.09±96.88	713.93±163.71	791.05±178.11	868±80.78	876.08±84.84	758.33±145.99	723.85±238.39	833.38±227.37	936.64±75.1	903.99±91.72	902.75±67.19	823.66±209.39	888.43±91.85	931.79±65.31	940.99±64.31	900.88±60.33
	2-methylpropanoic acid-D	32.17±14.8	33.8±13.82	34.52±9.81	31.08±13.07	34.09±10.01	50.13±18.83	85.67±15.45	108.93±22.23	132.29±20.56	111.76±21.32	63.61±21.51	83.97±30.51	94.98±16.88	101.28±17	74.35±22.86	64.16±32.59	99.34±44.72	121.88±22.14	115.96±31.76	118.53±20.49	84.49±38.92	108.46±29.63	118.1±12.23	125.64±12.33	114.43±9.79
	propionic acid-M	309.04±219.24	330.92±81.5	323.07±79.68	330.12±67.19	326.49±88.45	465.48±154.53	468.33±23.79	467.81±70.81	490.66±72.57	445.67±84.6	468.75±139.7	442.84±133.33	434.6±49.44	446.88±67.92	391.51±79.45	451.93±168.06	481.88±135.36	504.7±57.62	426.57±39.15	382.46±59.01	467.38±98.61	413.13±82.32	416.13±57.95	347.68±39.99	309.8±56.46
	propionic acid-D	157.06±133.55	156.21±81.57	153.2±62.49	156.66±32.74	161.8±59.64	241.76±127.54	289.09±131.1	335.66±170.78	331.73±82.24	330.37±106.21	262.57±139.09	309.26±191.31	327.15±64.73	366.81±144.14	301.69±120.59	239.42±82.01	347.31±136	358.99±96.18	330.49±114.65	280.7±93.95	274.27±125.69	301.93±168.35	308.82±73.07	275.46±51.62	247.71±87.5
	acetic acid	1886.67±808.3	1438.82±412.9	1895.29±460.5	2245.65±533.64	2429.52±387.49	2139.24±404.24	2844.38±611.91	3853.23±372.54	4411.04±223.13	4365.36±323.58	2546.54±693.59	3062.79±717.77	3951.13±314.38	4164.61±357.39	3793.87±635.33	2371.33±832.92	3280.17±1015.4	4191.02±578.87	4477.1±532.14	4685.91±350.56	2653.93±911.2	4010.67±616.46	4788.16±376.58	4968.36±285.95	4945.75±293.08
alcohols	butan-1-ol	54.66±21.4	67.19±20.91	73.24±16.55	71.24±23.28	65.35±23.69	61.64±15.76	73.96±17.79	86.74±27.29	88.26±24.81	113.69±23.55	64.64±9.68	89.14±18.8	138.6±38.88	153.38±35.34	143.37±19.08	70.82±22.14	90.59±20.35	111.8±27.77	123.33±16.63	115.22±26.83	79.29±22.89	101.96±27.33	133.57±13.26	145.75±31.49	125.02±10.81
	1,2-ethanediol	367.72±186.57	428±112.41	433.73±80.85	407.13±81.04	408.73±60.6	568.91±84.93	680.47±101.02	673.84±106.2	692.11±123.39	635.43±44.12	636.4±124.8	601.97±136.28	633.41±65.03	626.83±66.04	534.73±113.8	539.96±135.1	684.96±160.16	651.28±70.04	594.22±57.31	567.69±55.33	613.82±116.78	648.83±71.51	579.91±68.98	562.74±50	508.55±43.15
	3-methyl-1-butanol	313.49±58.07	337.63±43.6	365.1±28.6	375.53±46.81	400.74±36.89	1182.87±74.55	1497.65±144.82	1535.16±56.1	1638.35±158.76	1597.96±59.56	1181.09±93.24	1414.94±69.16	1547.09±103.04	1566.2±86.7	1579.97±79.16	1323.43±261.15	1528±151.54	1602.3±135.29	1608.51±124.09	1568.37±120.44	1397.34±203.24	1526.34±153.08	1578.97±59.39	1632.29±75.53	1664.7±118.57
esters	3-methylbutyl propanoate	460.67±148.06	484.69±96.2	464.86±81.96	459.83±83.06	361.25±74.84	498.27±65.04	452.15±34.7	419.71±48.13	366.06±51.75	373.82±53.84	517.91±94.32	490.54±81.51	450.18±54.18	431.62±55.44	392.36±62.76	469.79±52.23	422.16±58.76	389.41±71.49	368.45±73.9	321.2±124.52	457.88±72.69	393.27±87.46	400.33±75.26	362.74±77.2	325.61±87.63
	ethyl acrylate	7317.13±726.43	7439.35±512.16	7569.44±323.08	7520.39±190.28	7193.76±641.93	7543.39±426.02	7468.93±322.98	7508.16±305.5	7277.39±373.1	7427.95±277.28	7553.17±490.39	7517.03±403.56	7412.19±252.06	7408.03±239.3	7390.52±266.61	7665.95±246.78	7513.46±324.67	7428.69±321.21	7384.65±205.35	7265.81±308.41	7674.19±263.63	7502.1±243.48	7416.07±211.4	7316.09±262.38	7324.32±331.71
	acetic acid, ethyl ester	1375.34±70.63	1263.78±170.53	1348.88±51.5	1254.66±177.84	1127.84±502.14	1352.18±25.78	1201.72±245.11	1331.27±81.48	1106.49±265.21	1337.23±19.3	1348.17±46.84	1293.16±75.79	1220.79±209.96	1193.57±167.85	1289.71±62.11	1350.58±134.72	1281.34±241.56	1220.34±201.98	1313.76±39.5	1293.84±46.68	1325.58±86.09	1244.84±174.13	1306.93±27.6	1277.78±55.54	1216.43±118.46
ketones	butan-2-one	3679.45±344.81	3674.58±224.45	3747.72±80.94	3668.28±170.34	3496.01±476.25	4287±99.01	3855.53±331.81	3000.6±363.77	2390.87±332.58	2214.29±367.29	3976.37±241.35	2252.55±288.66	1662.6±64.71	1582.97±49.74	1546.63±51.57	3981.6±248.36	2458.73±699.4	1708.1±261.89	1514.35±61.51	1463.66±74.59	3519.16±369.82	1927.09±422.8	1497.46±65.5	1413.57±113.27	1501.27±98.17
	butane-2,3-dione (diacetyl)	2638.84±214.67	2734.63±83.63	2731.93±61.59	2722.51±88.1	2668.59±274.64	2295.43±206.04	2803.12±336.37	3574.11±180.22	3953.65±132.43	3981.43±109	2726.33±376.06	3952.35±159.76	4318.89±97.6	4383.44±139.2	4329.23±164.28	2766.85±387.83	3888.84±546.45	4340.92±166.94	4435.64±95.14	4473.25±83.24	3199.75±481.95	4254.91±312.54	4416.61±107.41	4554.71±55.31	4602.12±93.23
	isovalerone	48.85±8.23	38.98±9.25	35.98±9.34	37.76±8	29.99±6.01	94.1±15.21	162.75±33.96	187.19±22.71	211.29±43.01	215.1±27.3	104.16±19.1	159.28±24.8	208.29±31.43	236.96±30.16	250.59±30.25	110.74±36.64	162.9±37.58	191.7±32.02	209.21±24.15	216.2±41.73	129.65±38.29	168.23±31.73	210.91±33.45	249.5±26.11	265.19±43.46
	3-hydroxy-2-butanone (acetoin)	112.09±27.22	101.82±14.32	117.27±9.05	147.43±43.02	161.45±73.05	104.6±16.84	116.06±14.15	515.91±152.06	559.15±337.11	954.53±265.57	113.3±22.6	318.19±307.21	1190.89±359.11	1195.12±357.52	1370.14±418.55	116.11±22.48	215.5±194.83	1071±465.59	1574.82±367.68	1701.67±307.91	114.76±20.11	739.57±504.68	1373.15±126.62	1647.03±243.5	1749.47±199.09
pyrazines	2,5-dimethylpyrazine-M	1329.66±239.08	1434.77±163.06	1464.62±92.26	1519.35±64.11	1544.92±27.03	1451.81±226.74	1490.73±193.04	1516.76±108.52	1464.99±147.95	1487.38±125.34	1392.98±232.35	1429.56±142.71	1329.21±74.52	1351.65±90.24	1377.35±97.82	1541.52±159.29	1518.43±175.28	1437.11±180.66	1386.84±101.92	1312.01±122.61	1531.16±165.1	1469.18±185.4	1361.07±165.22	1271.87±112.11	1194.29±154.26
	2,5-dimethylpyrazine-D	283.64±50.27	283.46±73.96	287.23±44.52	303.62±40.6	301.9±61.8	294.72±84.74	309.36±91.52	325.17±71.9	294.37±78.4	322.4±63.31	293.99±79.64	303.03±69.28	272.74±52.34	278.4±49.27	301.36±33.76	304.38±64.39	303.97±77.16	318.54±88.8	306.26±66.52	287.65±80.69	302.87±78.26	314.63±77.13	309.88±91	289.74±77.34	266.29±89.43
	2-methylpyrazine-M	368.77±80.27	406.63±64.62	417.89±46.44	426.46±33.8	443.5±35.5	440.63±76.33	481.6±80.33	512.32±37.54	547.53±48.12	561.2±32.3	419.99±87.33	486.88±50.74	564.31±70.81	587.83±65.19	592.92±57.17	471.06±71.33	501.87±68	590.59±47.41	618.06±53.89	601.94±70.78	469.25±70.93	544.19±43.82	554.8±78.91	540.48±44.11	534.51±42.45
	2-methylpyrazine-D	147.07±27.31	154.57±36.69	165.83±20.54	164.27±7.83	152.24±54.57	140.82±36.06	130.64±26	109.9±19.98	94.75±20.41	108.74±16.42	137.34±33.36	142.16±36.93	115.93±11.25	113.46±16.08	125.41±18.46	155.1±26.84	139.47±36.19	129.81±32.98	127.86±29.81	120.62±35.74	151.87±24.63	146±35.13	114.86±33.52	108.07±29.4	100.29±33.17
benzene derivatives	benzaldehyde-M	2160.88±143.28	2142.16±188.8	2056.24±157.16	2055.82±66.95	2063.53±93.65	1339.68±144.54	953.55±79.22	1025.85±140.35	1213.3±213.74	1178.7±245.74	1493.78±174.69	1244.62±107.05	1257.39±102.26	1328.84±184.72	1275.63±155.41	1056.48±187.62	1014.95±216.09	1216.34±231.92	1327.67±305.14	1435.84±297.79	1488.29±155.3	1241.53±178.15	1445.36±262.24	1572.83±343.1	1519.34±402.96
	benzaldehyde-D	3443.3±437.63	3510.42±261.82	3621.7±205.4	3657.85±227.45	3649.91±323.11	867.82±315.33	349.51±77.61	268.03±40.72	237.3±28.06	205.31±28.26	916.63±224.2	511.15±69.45	463.75±82.89	459.11±67.67	429.3±53.73	437.06±220.18	251.82±26.82	230.02±18.91	190.5±18.94	183.33±24.64	1231.63±513.19	401.87±120.7	253.73±29.47	204.93±17.3	134.59±21.83
	toluene	4380.84±473.95	4323.97±348.01	4489.41±104.42	4448.91±74.23	4412.77±284.07	4380.78±325.38	4476.76±166.55	4428.74±136.33	4426.4±119.92	4430.94±85.66	4371.49±401.72	4395.45±185.73	4324.19±51.04	4304.66±86.67	4322.89±95.2	4456.99±90.97	4408.74±128.12	4332.31±85.08	4360.37±113.27	4283.05±86.64	4451.68±85.17	4374.66±91.49	4319.88±103.69	4297.96±108.43	4264.94±142.29
unidentified compounds	unidentified-1	165.32±38.52	155.85±45.98	154.81±47.23	148.9±40.17	147.35±43.69	125.64±39.24	146.71±39.06	141.21±42.23	105.78±9.09	119.92±37.59	115.34±46.43	131.27±35.13	120.98±41.32	106.84±39.56	105.97±32.28	152.17±52.65	136.24±40.01	117.88±33.17	111.77±34.52	106±33.54	153.75±41.09	132.07±36.71	109.93±35.64	108.24±35.87	100.89±31.07
	unidentified-2	408.55±123.08	364.07±55.36	361.62±69.1	361.4±54.47	359.65±55.06	370.95±36.58	391.39±62.87	491.72±102.36	528.74±52.57	562.57±96.38	400.86±34.74	480.12±82.41	580.59±59.46	619±91.37	564.55±128.98	397.75±50.46	523.72±55.83	620.14±99.15	667.34±96.08	674.03±70.36	442.85±60.59	581.05±96.96	704.14±88.99	746.6±57.97	689.58±114.81
	unidentified-3	21.97±8.45	24.19±9.16	24.58±6.89	25.98±7.57	26.27±8.36	23.86±8.79	23.75±8.97	31.23±5.5	48.36±25.83	66.96±36.72	22.31±8.55	31.9±18.88	95.15±11.95	98.36±14.66	128.22±27.91	25.62±5.61	29.41±11.28	98.25±34.74	167.82±34.46	213.62±51.36	26.17±6.87	67.25±30.77	132.08±38.88	231.3±34.81	280.09±55.16
	unidentified-4	3127.71±454.46	2718.63±398.74	3066.57±358.67	3277.01±359.9	3396.9±300.79	3261.11±234.51	3759.32±368.45	4289.56±297.7	4393.9±189.62	4470.24±164.05	3550.12±206.06	3944.54±398.98	4142.61±155.48	4239.25±211.73	4186.06±106.83	3464.6±693.15	4083.56±633.15	4415.25±173.28	4637.7±411.54	4916.47±617.9	3559.37±508.29	4399.34±464.28	4787.3±347.86	5055.73±394.41	5054.34±384.11
	unidentified-5	973.39±152.29	1076.15±56.38	1133.51±61.72	1133.97±69.72	1123.93±93.14	900.41±67.97	936.62±53.1	967.34±51.56	988.04±110.38	979.59±74.55	884.31±73.28	944.87±62.86	987.46±52.37	961.69±68.62	889.95±70.21	949.58±76.08	957.83±77.12	977.36±92.68	954.63±111.09	863.97±116.77	944.26±91.73	945.66±101.42	959.28±91.68	894.58±89.83	813.18±101.63
	unidentified-6	105.44±14.48	91.46±6.96	88.41±14.03	95.65±25.33	109.78±28.07	88.36±10.26	90.98±15.18	140.42±34.89	121.61±38.49	157.11±54.35	91.75±11.48	152.01±49.81	267.38±78.32	261.66±85.04	256.6±69.15	89.42±11.61	123.57±50.6	259.91±67.49	303.54±68.04	297.66±51.32	87.11±14.44	232.02±80.8	301.01±69.92	288.42±35.26	295.25±33.88
	unidentified-7	128.55±47.16	104.46±13.86	125.84±13.48	149.71±35.13	161.15±63.52	109.49±16.65	139.72±21.71	374.06±37.01	435.27±62.8	472.7±97.33	118.18±20	244.68±154.82	431.21±119.88	436.56±140.64	420.8±165.42	133.15±22.59	210.21±123.11	427.64±158.59	434.22±156.48	422.57±184.24	124.23±9.85	372.01±173.81	398.99±146.19	370.68±164.02	382.82±162.09
	unidentified-8	289.66±52.56	324.52±34.26	339.64±34.05	337.79±31.56	320.97±34.46	262.05±37.4	239.6±42.76	203.53±38.65	201.13±50.44	166.48±19.75	251.81±31.45	202.1±31.83	178.48±23.2	159.03±25.99	134.3±10.95	262.12±46.37	216.81±50.19	176.38±22.47	146.72±16.54	147.84±30.22	257.76±49.17	188.09±39.74	156.91±13.24	133.99±12.89	123.21±5.85
	unidentified-9	37.31±5.94	34.47±6.26	32.41±4.15	32.51±3.38	31.08±4.28	89.1±18.31	114.71±19.71	141.95±19.29	154.07±29.27	166.66±26.39	96.09±19.19	122.86±16.22	142.74±17.86	166.92±30.34	198.15±27.81	91.43±27.97	122.18±24.5	154.49±21.9	179.78±19.24	187.52±28.69	101.67±23.75	131.61±17.46	169.15±23.28	203.34±26.13	203.48±35.99
	unidentified-10	74.99±15.17	79.11±12.29	79.01±17.28	87.71±15.2	84.84±11.83	89.17±14.04	96.98±17.54	104.81±18.32	115.59±8.1	115.4±9.67	82.7±14.29	97.37±11.74	110.23±21.57	123.03±21.73	125.08±15.79	96.37±16.11	106.46±15.63	109.93±11.7	120.56±22.55	139.39±40.6	104.9±10.69	114.82±10.74	113.83±18.69	132.97±19.02	161.68±37.92
	unidentified-11	83.8±15.5	91.53±12.4	100.71±16.36	107.01±21.14	105.57±30.35	76.44±4.89	95.82±11.58	134.81±12.06	146.29±15.42	169.24±28.91	104.38±35.72	154.43±14.66	154.04±8.43	155.28±17.71	159.61±29.8	93.7±8.28	150.89±30.59	159±12.68	153.62±9.72	154.21±20.4	112.66±17.03	162.27±17.56	166.61±15.56	163.39±17.43	146.67±25.59
	unidentified-12	21.06±9.2	22±4.86	21.19±5.45	22.67±7.31	22.19±7.58	19.87±6.94	24.41±7.03	44.93±12.68	64.67±50.15	88.81±39.07	22.46±7.47	51.16±33.43	98.59±14.26	104.97±24.31	119.42±29.16	20.86±4.04	36.73±25.39	110.49±39.04	138.76±29.82	128.01±26.84	19.83±6.65	80.94±33.23	124.2±30.01	124.94±21.73	116.99±21.14
	unidentified-13	48.79±4.62	45.23±6.29	44.24±7.5	43.81±6.87	45.41±7.15	32.53±3.64	40.38±7.52	60.28±14.7	62.17±28.65	80.28±15.71	50.76±20.44	97.05±13.67	115.26±10.05	120.23±7.66	118.94±6.3	39.62±4.37	84.31±22.57	114.78±12.28	123.79±8.25	118.05±9.73	51.52±11.76	100.83±17.42	103.3±20.5	113.64±25.72	110.36±33.17
	unidentified-14	186.62±37.42	156.91±20.8	166.02±19.43	176.57±17.06	170.02±39.45	126.2±7.28	147.06±8.01	201.93±18.3	245.72±22.3	253.19±36.64	155.5±43.19	258.24±28.38	298.01±23.2	299.84±23.29	302.16±22.87	146.34±9.75	241.54±43.3	307.66±18.58	323.74±18.9	328.16±21.59	180.7±24.91	288.89±33.41	320.56±13.62	333.18±19.01	316.22±20.29
	unidentified-15	51.11±11.07	60.49±11.01	68.64±13.42	67.41±11.22	60.02±23.15	48.02±6.42	49.28±11.06	49.61±10.27	52.33±9.29	47.18±8.34	43.25±10.36	49.41±6.3	43.01±7.7	44.53±7.81	45.48±8.25	54.15±7.87	49.12±8.51	45.47±9.13	43.6±13.25	44.48±12.17	53.28±6.93	50.63±7.69	44.52±11.9	45.24±11.76	44.46±9.49
	unidentified-16	1434.12±170.74	1427.43±91.71	1414.24±120.65	1402.64±120.27	1300.56±146.12	1511.62±51.58	1422.25±170.32	1499.77±46.74	1366.15±176.57	1448.09±46.58	1545.24±54	1529.45±110.36	1481.74±125.78	1463.34±121.93	1485.75±94.78	1471.64±96.85	1413.59±199.79	1404.22±201.27	1442.44±62.52	1409.3±167.48	1473.51±98.3	1405.49±191.7	1476.74±46.75	1439.4±80.58	1421.17±102.22
	unidentified-17	3801±625.19	3953.83±305.27	4140.64±142.11	4037.44±201.55	3802.18±594.25	3991.53±136.94	3950.85±207.24	4108.86±191.56	3886.63±340.22	4067.29±247	3973.46±116.29	4036.81±174.54	4018.38±120.74	4040.94±117.94	4007.04±263.92	3922.61±176.55	3860.12±251.87	3932.01±247.91	3963.68±253.68	3803.26±515.36	3936.58±168.18	3817.48±267	4021.9±236.52	4018.69±242.69	3968.09±386.08
	unidentified-18	39.57±4.72	46.66±7.52	48.85±9.46	48.5±6.8	47.81±16.72	34.09±9.6	48.64±12.68	77.54±11.72	92.48±12.3	93.54±18.83	45.67±15.82	102.33±22.66	114.47±13.42	109.98±16.86	101.13±18.29	41.58±10.02	85.48±22.28	105.71±18.6	105.04±18.39	91.53±25.93	53.71±15.85	94.78±23.62	109.41±19.06	119.29±18.97	112.66±25.04
	unidentified-19	223.08±25.74	250.22±29.46	259.36±27.03	266.42±51.82	235.19±71.08	249.81±25.55	267.67±42.68	243.31±34.41	250.64±60.26	222.12±28.35	248.57±10.48	227.34±22.67	221.85±41.66	219.67±42.94	187.35±26.62	266.76±39.44	237.18±26.57	201.35±26.31	176.9±12.29	161.43±21.88	254.59±38.96	209.37±31.97	172.26±13.53	159.97±8.41	154.3±13.95
	unidentified-20	64.6±17.7	69.22±18.29	80.46±13.71	75.23±13.65	60.93±30.22	69.96±10.16	73.35±4.32	77.51±14.68	59.59±22.94	68.09±17.87	70.93±10.83	69.72±12.13	70.26±9.21	66.54±11.54	56.5±20.88	68.8±11.36	58.95±16.18	53.26±17.94	53.73±21.05	45.75±21.62	67.18±17.39	51.31±21.28	56.99±21.07	51.74±19.72	50.13±28.24
	unidentified-21	65.22±13.44	64.51±7.24	59.13±9.87	59.19±11.84	57.68±13.74	65.96±12.25	69.8±6.54	60.45±9.86	83.92±8.24	85.27±16.61	66.2±14.35	74.16±11.43	110.81±39.38	121.13±31.04	114.38±26	62.52±11.27	64.04±15.64	94.55±23.69	103.89±16.63	99.4±12.33	67.2±11.25	83.74±21.7	106.63±18.48	109.12±21.33	110.13±17.21
	unidentified-22	1505.67±195.01	1446.55±99.38	1530.95±46.06	1532.18±80.15	1444.95±149.96	1626.58±165.37	1581.59±120.77	1575.97±88.54	1504.55±149.52	1574.29±116.03	1640.2±151.9	1586.65±130.73	1495.68±124.32	1481.01±128.38	1485.8±85.33	1595.54±61.88	1523.17±49.87	1544.34±140.1	1546.21±64.94	1463.35±173.1	1616.82±98.84	1522.49±102.9	1564.56±87.43	1495.32±131.16	1483.17±106
	unidentified-23	119.82±37.86	95.31±30.94	77.24±16.5	84.43±33.78	98.01±47.42	138.06±30.26	136.67±29.26	132.65±30.64	133.26±42.98	129.19±37.35	151.84±50.54	132.23±25.71	112.99±10.54	118.65±26.1	126.32±34.26	134.34±41.45	136.02±42.13	136.41±39.4	146.33±38.6	147.02±36.1	131.38±43.36	150.8±48.41	131.93±47.65	135.31±41.3	133.96±48.42
	unidentified-24	506.22±108	497.75±50.57	468.99±48.44	506.5±27.7	473.12±71.25	283.98±68.14	244.08±37.88	238.66±42.14	219.07±35.19	226.28±31.76	289.13±71.34	244.75±53.18	238.43±35.16	238.49±33.74	235.18±38.36	296.75±37.17	259.53±40.11	256.3±56.44	228.69±47.74	215.34±30.36	306.16±22.97	262.13±41.33	230.74±48.84	218.44±38.85	215.71±40.27
	unidentified-25	110.72±46.13	119.23±22.06	138.1±11.71	122.33±16.52	110.88±32.65	144.98±12.56	137.42±25.65	139.08±14.01	110.5±14.22	130.09±13.72	146.14±15.41	130.15±9.97	119.54±13.09	117.08±13.98	109.43±5.76	132.27±18.36	121.11±25.18	119.94±21.69	125.45±22.27	103.36±33.84	130.44±16.16	112.84±19.78	119.95±14.33	113.14±7.47	101.05±13.14
	unidentified-26	875.9±79.4	855.49±99.44	892.84±24.01	877.51±51.86	859.89±110.72	1155.47±108.63	1130.54±65.85	1164.59±79.53	1177.87±70.57	1170.54±97.12	1130.51±86.04	1138.41±84.52	1126.08±85.41	1138.17±74.65	1141.72±100.42	1126.99±76.72	1135.53±106.51	1145.93±68.69	1193.3±102.07	1129.97±108.31	1109.55±103.11	1100.89±101.57	1129.47±86.7	1121.32±111.15	1068.51±92.47
	unidentified-27	2777.83±276.65	2689.59±177.28	2723.05±132.15	2726.46±96.96	2560.97±363.79	2739.71±103.84	2686.1±165.57	2698.64±108.64	2585.95±146.32	2647.3±79.45	2798.88±112.29	2644.59±155.65	2618.84±114.32	2612.65±102.77	2581.94±102.01	2740.09±84.38	2643.8±133.56	2583.14±127	2547.19±139.25	2514.14±220.79	2718.5±109.51	2612.85±141.09	2553.81±110.9	2504.11±128.2	2506.25±140.46
	unidentified-28	1476.27±295.8	1573.32±105.74	1621.2±80.95	1559.95±127.6	1552.51±149.6	1478.59±64.47	1503.5±164.29	1855.21±84.58	1890.44±224.52	2059.19±244.33	1575.91±89.53	2127±278.49	2337.44±187.02	2325.56±231.47	2207.68±239.67	1542.06±56.85	1968.37±247.52	2180.71±278.99	2108.68±236.7	2007.85±379.54	1679.41±160.14	2076.59±321.87	2216.02±230.88	2204.6±277.93	2203.95±386.73
	unidentified-29	865.64±113.14	850.22±37	858.96±70.9	889.38±56.79	826.86±107.3	863.06±93.67	846.37±77.84	847.07±116.05	825.16±105.57	814.19±77.92	878.91±74.63	778.85±103.41	777.1±82.78	781.17±72.13	764.05±79.49	888.29±91.91	783.24±131.56	774.77±116.37	739.13±132.14	733.89±113.16	894.38±90.57	802.76±147.44	772.94±127.79	723.16±97.84	725.37±106.64
	unidentified-30	3652.55±638.42	3729.91±217.52	3719±125.19	3701.92±181.26	3685.08±200.89	3896.82±196.94	3780.95±236.09	3621.35±198.77	3297.81±253.22	3450.9±192.48	3802.34±323.37	3221.77±213.24	3096.39±159.97	3073.87±181.54	2945.52±145.45	3767.81±189.67	3275.92±419.54	2944.65±154.04	2807.41±210.97	2617.52±281.71	3539.84±275.96	2907.17±229.4	2751.87±155.1	2622.13±175.73	2561.53±232.79
Abbreviations: VOCs, volatile organic compounds; M, monomer; D, dimer.

## Sheet: Table S3
Table S3 The change of VOCS in T2 time period compared with the blank control group (without imipenem added, standard strains, mean±SD).
Chemical class	VOCs	Blank control (n=6)	ATCC BAA-1706 (n=6)				ATCC BAA-1705 (n=6)				ATCC BAA-2146 (n=6)				ATCC BAA-2524 (n=6)
		Realtive volume	Realtive volume	FC	P	Variation	Realtive volume	FC	P	Variation	Realtive volume	FC	P	Variation	Realtive volume	FC	P	Variation
acids	3-methylbutanoic acid-M	1098.73±238.8	1810.91±154.94	1.64819	<0.001	up	1742.93±124.07	1.58632	<0.001	up	1814.19±261.77	1.65118	<0.001	up	1756.62±249.92	1.59877	<0.001	up
	3-methylbutanoic acid-D	101.36±29.41	307.2±47.79	3.03075	<0.001	up	296.94±41.48	2.92948	<0.001	up	349.19±64.56	3.44501	<0.001	up	353.99±46.52	3.49232	<0.001	up
	2-methylpropanoic acid-M	568.33±106.22	912.56±120.34	1.6057	<0.001	up	868±80.78	1.52729	<0.001	up	936.64±75.1	1.64807	<0.001	up	931.79±65.31	1.63953	<0.001	up
	2-methylpropanoic acid-D	34.52±9.81	108.93±22.23	3.1559	<0.001	up	94.98±16.88	2.75155	<0.001	up	121.88±22.14	3.53105	<0.001	up	118.1±12.23	3.4214	<0.001	up
	propionic acid-M	323.07±79.68	467.81±70.81	1.448	0.00767064	up	434.6±49.44	1.34522	0.0154751	up	504.7±57.62	1.5622	0.00110059	up	416.13±57.95	1.28804	0.0432486	up
	propionic acid-D	153.2±62.49	335.66±170.78	2.19099	0.0338118	up	327.15±64.73	2.13545	<0.001	up	358.99±96.18	2.3433	0.00134601	up	308.82±73.07	2.01578	0.00266644	up
	acetic acid	1895.29±460.5	3853.23±372.54	2.03305	<0.001	up	3951.13±314.38	2.08471	<0.001	up	4191.02±578.87	2.21128	<0.001	up	4788.16±376.58	2.52635	<0.001	up
alcohols	butan-1-ol	73.24±16.55	86.74±27.29	1.18443	0.324295	no difference	138.6±38.88	1.89245	0.00355191	up	111.8±27.77	1.5266	0.0152363	up	133.57±13.26	1.82376	<0.001	up
	1,2-ethanediol	433.73±80.85	673.84±106.2	1.55357	0.00132171	up	633.41±65.03	1.46036	<0.001	up	651.28±70.04	1.50155	<0.001	up	579.91±68.98	1.33701	0.0071328	up
	3-methyl-1-butanol	365.1±28.6	1535.16±56.1	4.20475	<0.001	up	1547.09±103.04	4.23743	<0.001	up	1602.3±135.29	4.38865	<0.001	up	1578.97±59.39	4.32474	<0.001	up
esters	3-methylbutyl propanoate	464.86±81.96	419.71±48.13	0.902883	0.271639	no difference	450.18±54.18	0.968424	0.722019	no difference	389.41±71.49	0.83769	0.120088	no difference	400.33±75.26	0.861182	0.185864	no difference
	ethyl acrylate	7569.44±323.08	7508.16±305.5	0.991905	0.742688	no difference	7412.19±252.06	0.979226	0.369383	no difference	7428.69±321.21	0.981406	0.466648	no difference	7416.07±211.4	0.979739	0.35351	no difference
	acetic acid, ethyl ester	1348.88±51.5	1331.27±81.48	0.986945	0.664035	no difference	1220.79±209.96	0.90504	0.177322	no difference	1220.34±201.98	0.904708	0.161847	no difference	1306.93±27.6	0.968902	0.109149	no difference
ketones	butan-2-one	3747.72±80.94	3000.6±363.77	0.800648	<0.001	down	1662.6±64.71	0.44363	<0.001	down	1708.1±261.89	0.455771	<0.001	down	1497.46±65.5	0.399565	<0.001	down
	butane-2,3-dione (diacetyl)	2731.93±61.59	3574.11±180.22	1.30827	<0.001	up	4318.89±97.6	1.58089	<0.001	up	4340.92±166.94	1.58896	<0.001	up	4416.61±107.41	1.61666	<0.001	up
	isovalerone	35.98±9.34	187.19±22.71	5.20201	<0.001	up	208.29±31.43	5.78828	<0.001	up	191.7±32.02	5.32717	<0.001	up	210.91±33.45	5.86105	<0.001	up
	3-hydroxy-2-butanone (acetoin)	117.27±9.05	515.91±152.06	4.39915	<0.001	up	1190.89±359.11	10.1547	<0.001	up	1071±465.59	9.13242	<0.001	up	1373.15±126.62	11.7088	<0.001	up
pyrazines	2,5-dimethylpyrazine-M	1464.62±92.26	1516.76±108.52	1.0356	0.391019	no difference	1329.21±74.52	0.907547	0.0188993	no difference	1437.11±180.66	0.981219	0.746634	no difference	1361.07±165.22	0.929299	0.209783	no difference
	2,5-dimethylpyrazine-D	287.23±44.52	325.17±71.9	1.13207	0.29763	no difference	272.74±52.34	0.949557	0.616714	no difference	318.54±88.8	1.10899	0.458001	no difference	309.88±91	1.07886	0.595933	no difference
	2-methylpyrazine-M	417.89±46.44	512.32±37.54	1.22599	0.00308967	up	564.31±70.81	1.35039	0.00172841	up	590.59±47.41	1.41329	<0.001	up	554.8±78.91	1.32763	0.00436895	up
	2-methylpyrazine-D	165.83±20.54	109.9±19.98	0.662709	<0.001	down	115.93±11.25	0.699074	<0.001	down	129.81±32.98	0.78281	0.0465155	down	114.86±33.52	0.692639	0.00989392	down
benzene derivatives	benzaldehyde-M	2056.24±157.16	1025.85±140.35	0.498895	<0.001	down	1257.39±102.26	0.6115	<0.001	down	1216.34±231.92	0.591534	<0.001	down	1445.36±262.24	0.702915	<0.001	down
	benzaldehyde-D	3621.7±205.4	268.03±40.72	0.0740059	<0.001	down	463.75±82.89	0.128047	<0.001	down	230.02±18.91	0.0635109	<0.001	down	253.73±29.47	0.0700586	<0.001	down
	toluene	4489.41±104.42	4428.74±136.33	0.986485	0.407089	no difference	4324.19±51.04	0.963197	0.00590035	no difference	4332.31±85.08	0.965005	0.0170426	no difference	4319.88±103.69	0.962237	0.0181013	no difference
unidentified compounds	unidentified-1	154.81±47.23	141.21±42.23	0.912128	0.610382	no difference	120.98±41.32	0.781423	0.21594	no difference	117.88±33.17	0.761409	0.147994	no difference	109.93±35.64	0.710103	0.0928089	no difference
	unidentified-2	361.62±69.1	491.72±102.36	1.35977	0.0273943	up	580.59±59.46	1.60551	<0.001	up	620.14±99.15	1.71488	<0.001	up	704.14±88.99	1.94717	<0.001	up
	unidentified-3	24.58±6.89	31.23±5.5	1.27047	0.0943962	no difference	95.15±11.95	3.87083	<0.001	up	98.25±34.74	3.99721	<0.001	up	132.08±38.88	5.37317	<0.001	up
	unidentified-4	3066.57±358.67	4289.56±297.7	1.39881	<0.001	up	4142.61±155.48	1.35089	<0.001	up	4415.25±173.28	1.4398	<0.001	up	4787.3±347.86	1.56112	<0.001	up
	unidentified-5	1133.51±61.72	967.34±51.56	0.853399	<0.001	no difference	987.46±52.37	0.871151	0.00129479	no difference	977.36±92.68	0.862237	0.00638201	no difference	959.28±91.68	0.846288	0.00315133	no difference
	unidentified-6	88.41±14.03	140.42±34.89	1.5884	0.00690999	up	267.38±78.32	3.0245	<0.001	up	259.91±67.49	2.94003	<0.001	up	301.01±69.92	3.40486	<0.001	up
	unidentified-7	125.84±13.48	374.06±37.01	2.97241	<0.001	up	431.21±119.88	3.4265	<0.001	up	427.64±158.59	3.39819	<0.001	up	398.99±146.19	3.17053	0.00104637	up
	unidentified-8	339.64±34.05	203.53±38.65	0.599258	<0.001	down	178.48±23.2	0.525505	<0.001	down	176.38±22.47	0.519316	<0.001	down	156.91±13.24	0.461995	<0.001	down
	unidentified-9	32.41±4.15	141.95±19.29	4.38002	<0.001	up	142.74±17.86	4.40452	<0.001	up	154.49±21.9	4.767	<0.001	up	169.15±23.28	5.21931	<0.001	up
	unidentified-10	79.01±17.28	104.81±18.32	1.32652	0.0309515	up	110.23±21.57	1.39513	0.0198874	up	109.93±11.7	1.39129	0.00461612	up	113.83±18.69	1.44066	0.00735661	up
	unidentified-11	100.71±16.36	134.81±12.06	1.33858	0.00210966	up	154.04±8.43	1.52957	<0.001	up	159±12.68	1.57882	<0.001	up	166.61±15.56	1.65439	<0.001	up
	unidentified-12	21.19±5.45	44.93±12.68	2.12078	0.00179064	up	98.59±14.26	4.65383	<0.001	up	110.49±39.04	5.21543	<0.001	up	124.2±30.01	5.86235	<0.001	up
	unidentified-13	44.24±7.5	60.28±14.7	1.36236	0.03865	up	115.26±10.05	2.60518	<0.001	up	114.78±12.28	2.59433	<0.001	up	103.3±20.5	2.33474	<0.001	up
	unidentified-14	166.02±19.43	201.93±18.3	1.21628	0.0080815	up	298.01±23.2	1.79496	<0.001	up	307.66±18.58	1.85313	<0.001	up	320.56±13.62	1.93081	<0.001	up
	unidentified-15	68.64±13.42	49.61±10.27	0.722662	0.0201483	down	43.01±7.7	0.626591	0.00229613	down	45.47±9.13	0.662389	0.00575434	down	44.52±11.9	0.648627	0.00810659	down
	unidentified-16	1414.24±120.65	1499.77±46.74	1.06048	0.136446	no difference	1481.74±125.78	1.04773	0.365153	no difference	1404.22±201.27	0.992911	0.918723	no difference	1476.74±46.75	1.04419	0.264083	no difference
	unidentified-17	4140.64±142.11	4108.86±191.56	0.992324	0.750836	no difference	4018.38±120.74	0.970472	0.139361	no difference	3932.01±247.91	0.949613	0.103997	no difference	4021.9±236.52	0.971323	0.316641	no difference
	unidentified-18	48.85±9.46	77.54±11.72	1.58726	<0.001	up	114.47±13.42	2.34325	<0.001	up	105.71±18.6	2.16394	<0.001	up	109.41±19.06	2.23974	<0.001	up
	unidentified-19	259.36±27.03	243.31±34.41	0.938114	0.389992	no difference	221.85±41.66	0.85539	0.0940605	no difference	201.35±26.31	0.776355	0.00367952	down	172.26±13.53	0.664183	<0.001	down
	unidentified-20	80.46±13.71	77.51±14.68	0.963266	0.726022	no difference	70.26±9.21	0.873216	0.161361	no difference	53.26±17.94	0.661859	0.0145075	down	56.99±21.07	0.708235	0.0452004	down
	unidentified-21	59.13±9.87	60.45±9.86	1.02236	0.82112	no difference	110.81±39.38	1.87405	0.0109176	up	94.55±23.69	1.59904	0.00699867	up	106.63±18.48	1.80346	<0.001	up
	unidentified-22	1530.95±46.06	1575.97±88.54	1.02941	0.295096	no difference	1495.68±124.32	0.976958	0.529259	no difference	1544.34±140.1	1.00874	0.828547	no difference	1564.56±87.43	1.02195	0.424279	no difference
	unidentified-23	77.24±16.5	132.65±30.64	1.71747	0.00295866	up	112.99±10.54	1.46297	0.00119232	up	136.41±39.4	1.76609	0.00685317	up	131.93±47.65	1.7082	0.024029	up
	unidentified-24	468.99±48.44	238.66±42.14	0.508874	<0.001	down	238.43±35.16	0.508385	<0.001	down	256.3±56.44	0.546498	<0.001	down	230.74±48.84	0.491998	<0.001	down
	unidentified-25	138.1±11.71	139.08±14.01	1.00707	0.898444	no difference	119.54±13.09	0.865568	0.0269477	no difference	119.94±21.69	0.868454	0.101105	no difference	119.95±14.33	0.868542	0.0371319	no difference
	unidentified-26	892.84±24.01	1164.59±79.53	1.30437	<0.001	up	1126.08±85.41	1.26124	<0.001	up	1145.93±68.69	1.28348	<0.001	up	1129.47±86.7	1.26503	<0.001	up
	unidentified-27	2723.05±132.15	2698.64±108.64	0.991038	0.734031	no difference	2618.84±114.32	0.961733	0.174785	no difference	2583.14±127	0.948619	0.0910355	no difference	2553.81±110.9	0.937852	0.0371336	no difference
	unidentified-28	1621.2±80.95	1855.21±84.58	1.14435	<0.001	no difference	2337.44±187.02	1.4418	<0.001	up	2180.71±278.99	1.34512	<0.001	up	2216.02±230.88	1.3669	<0.001	up
	unidentified-29	858.96±70.9	847.07±116.05	0.986155	0.834693	no difference	777.1±82.78	0.904693	0.0956276	no difference	774.77±116.37	0.901981	0.161103	no difference	772.94±127.79	0.89986	0.179952	no difference
	unidentified-30	3719±125.19	3621.35±198.77	0.973742	0.332547	no difference	3096.39±159.97	0.832586	<0.001	down	2944.65±154.04	0.791786	<0.001	down	2751.87±155.1	0.73995	<0.001	down
Note: Fold change (FC) > 1.2 or FC < 0.83 with P value < 0.05 was used as the primary criterion for differentially expressed VOCs.
Abbreviations: VOCs, volatile organic compounds; M, monomer; D, dimer; FC, fold change.

## Sheet: Table S4
Table S4 Temporal changes in VOCs measured by GC-IMS (with imipenem added, standard strains).
Chemical class	VOCs	Blank control (Realtive volume of VOC, mean±SD)					ATCC BAA-1706 (Realtive volume of VOC, mean±SD)					ATCC BAA-1705 (Realtive volume of VOC, mean±SD)					ATCC BAA-2146 (Realtive volume of VOC, mean±SD)					ATCC BAA-2524 (Realtive volume of VOC, mean±SD)
		T0 (n=6)	T1 (n=6)	T2 (n=6)	T3 (n=6)	T4 (n=6)	T0 (n=6)	T1 (n=6)	T2 (n=6)	T3 (n=6)	T4 (n=6)	T0 (n=6)	T1 (n=6)	T2 (n=6)	T3 (n=6)	T4 (n=6)	T0 (n=6)	T1 (n=6)	T2 (n=6)	T3 (n=6)	T4 (n=6)	T0 (n=6)	T1 (n=6)	T2 (n=6)	T3 (n=6)	T4 (n=6)
acids	3-methylbutanoic acid-M	851.49±294.94	879.48±172.41	940.31±124.35	951.29±61.69	980.54±169.06	991.6±232.04	1188.55±189.06	1177.85±173.58	1267.7±241.24	1174.89±317.1	1446.74±238.49	1545.37±157.83	1635.43±182.5	1670.82±178.67	1637.89±398.44	1456.81±225.04	1414.14±407.08	1592.23±250.55	1669.79±246.3	1630.26±261.92	1657.8±258.01	1491.43±227.45	1608.82±252.54	1606.11±204.01	1474.97±267.38
	3-methylbutanoic acid-D	82.45±28.33	77.05±16.38	82.63±29.45	85.76±6.05	90.98±14.95	83.59±29.88	118.48±24.69	116.95±46.5	135.93±58.41	128.72±70.78	171.5±74.9	226.17±63.55	269.42±73.96	270.39±54.59	279.58±74.05	176.61±53.12	206.52±115.12	271.7±115.15	317.16±100.27	306.28±65.94	231.16±82.33	209.25±58.83	268.17±78.82	293.1±96.58	276.22±97.28
	2-methylpropanoic acid-M	493.61±121.99	461.7±74.2	528.11±166.51	509.78±48.1	528.26±90.89	510.38±144.48	633.16±99.28	606.59±196.33	644.56±234.82	558.63±239.26	750.2±189.95	814.23±90.14	819.27±107.89	799.83±104.4	788.65±122.65	791.33±169.68	730.55±264.05	848.15±175.91	891.67±118.98	889.05±109.53	854.35±182.32	774.51±98.39	835.71±90.07	882.7±116.84	859.04±182.62
	2-methylpropanoic acid-D	33.03±16.38	27.62±8.48	31.51±10.9	28.6±5.92	29.64±6.51	33.76±9.35	46.9±13.49	44.62±19.54	50.48±21.17	40.79±28.07	76.53±35.52	91.63±20.61	90.57±31.62	81.46±21.67	85.8±26.51	71.16±22.08	78.82±44.95	99.87±43.81	113.79±35.41	112.04±29.85	90.85±35.64	70.1±17.82	92.06±30	107.72±34.78	105.43±41.26
	propionic acid-M	347.65±177.6	285.04±101.9	339.13±110.19	338.04±97.65	325.39±52.42	365.01±146.19	397±90.24	384.48±97.71	376.24±119.24	331.64±82.44	499.8±138.35	539.44±63.93	486.98±95.2	404.63±105.03	429.52±81.44	501.75±75.1	465.8±117.82	404.76±82.85	453.19±71.21	355.34±72.78	430.06±88.74	471.24±85.46	417.59±61.95	410.98±116.53	329.81±89
	propionic acid-D	174.57±133.91	138.32±92.05	161.13±62.04	160.76±57.53	158±48.2	196.69±146.94	226.04±101.73	208.98±87.03	202.84±71.43	174.81±59.29	353.17±272.75	415.22±211.08	382.92±196.52	265.22±81.74	360.25±162.51	275.17±83.77	295.29±133.1	312.24±173.9	348.64±104.16	252.56±102.64	262.11±111.11	301.81±122.28	307.73±136.96	290±99.57	227.34±96.93
	acetic acid	1791.87±770.03	1225.66±362.01	1334.47±237.69	1597.76±209.67	1851.95±213.77	2027.8±778.29	2110.7±342.81	2556.19±592.02	2993.12±482.87	3179.9±311.21	3070.4±770.19	3210.46±772.73	3762.81±933.32	4104.81±579.66	4167.4±576.64	2717.78±554.25	3020.02±1432.22	3942.42±1326.72	4472.59±778.73	4789.18±578.94	3039.64±697.16	3398.87±838.56	4080.78±1131.18	4448.24±939.16	4725.24±933.6
alcohols	butan-1-ol	65.28±11.96	60.89±12.73	76.19±22.53	69.7±10.87	79.62±12.86	67.61±19.32	66.22±10.35	76.14±19.35	83.94±24.14	75.47±9.05	72.81±22.38	78.96±18.18	91.65±20.96	140.58±36.69	138.4±27.49	75.36±12	86.07±34.25	88.1±16.12	120.97±33.37	113.68±22.45	77.76±22.16	94.04±25.41	91.38±18.42	104.47±32.79	111.65±33.79
	1,2-ethanediol	417.19±170.89	392±124.34	405.94±62.96	382.4±51.23	376.48±51.3	507.53±167.72	546.54±99.21	517.9±86.69	505.58±83.93	453.35±109.18	730.22±165.44	707.82±94.91	652.09±99.81	575.28±112.15	578.71±133.93	584±83.71	591.97±145.11	612.81±124.58	614.72±54.73	556.08±36.4	639.89±132.67	588.67±97.61	609.27±125.82	577.53±78.41	506.13±59.25
	3-methyl-1-butanol	305.9±34.65	312.05±25.89	345.22±27.47	352.5±26.46	352.56±17.22	1185.99±168.44	1284.15±101.37	1405.95±214.08	1469.57±194.86	1435.08±115.17	1185.56±145.48	1327.55±115.99	1432.64±75.92	1516.18±121.77	1517.87±30.91	1334.04±343.03	1436.83±224.62	1458.71±139.78	1539.95±140.79	1590.84±124.82	1412.82±222.24	1427.57±82.5	1467.04±67.37	1539.38±141.1	1543.8±154.35
esters	3-methylbutyl propanoate	528.13±74.94	529.86±83.53	500.75±61.75	465.28±59.37	429.51±62.73	485.3±98.08	519.55±78.21	469.17±99.44	413.83±80.98	407.12±77.37	529.28±67.16	555.14±69.69	526.58±56.76	468.44±66.57	440.55±73.35	478.11±102.72	431.89±102.86	446.25±67.1	406.94±81.64	367.1±114.51	451.75±80.79	492.97±42.54	451.81±51.68	401.52±103.17	335.38±126.18
	ethyl acrylate	7415.47±528.18	7507.22±381.61	7479.05±321.1	7372.32±208.95	7495.32±169.19	7585.94±446.7	7638.01±289.59	7584.29±383.69	7572.81±143.62	7695.96±224.57	7624.56±532.61	7608.96±334.84	7588.54±346.15	7455.87±234.23	7500.29±274.34	7681.26±309.26	7546.43±257.49	7581.97±312	7542.76±265.06	7525.1±331.3	7662.16±243.92	7583.71±213.73	7633.28±250.04	7536.98±216.56	7469.41±371.83
	acetic acid, ethyl ester	1340.45±41	1364.52±58.13	1279.69±175.45	1196.53±337.09	1358.37±67.18	1347.48±47.16	1389.84±42.22	1254.24±211.36	1241.68±227.42	1354.36±22.43	1329.4±61.26	1362.16±51.83	1327.16±28.01	1220.01±225.04	1289.86±82.13	1296.05±173.15	1281.72±171.21	1356.67±69.87	1248.76±171.1	1342.58±70.38	1321.1±127.26	1362.71±10.56	1365.58±56.39	1247.14±183.96	1366.76±69.81
ketones	butan-2-one	3806.41±73.24	3823.88±172.84	3672.4±204.63	3601.02±278.53	3749.45±113.26	4332.1±75.03	4418.29±107.58	4212.76±254.68	4203.46±261.26	4342.98±72.76	3937±309.48	2979.1±513.19	2106.3±411.78	1709.58±240.5	1605.31±45.76	3967.86±355.87	2918.36±835.18	2304.58±1015.81	2005.07±1041.76	1873.53±842.23	3494.93±398.19	2585.34±590.1	2319.91±658.54	1988.71±775.87	1893.47±763.79
	butane-2,3-dione (diacetyl)	2684.89±53.09	2671.15±82.81	2761.97±95.53	2712.61±63.23	2725.47±46.59	2183.97±102.94	2271.33±127.96	2343.74±183.9	2345.68±125.51	2313.35±111.56	2684.52±291.96	3501.43±399.24	4017.11±244.4	4328.03±163.73	4412.57±128.35	2733.21±447.38	3609.47±751.01	3942.77±816.32	4149.58±780.36	4247.86±539.34	3235.22±493.71	3834.15±445.03	4045.1±454.48	4218.51±565.41	4283.51±501.12
	isovalerone	52.24±11.83	44.71±6.24	40.26±5.11	38.6±6.76	39.8±11.84	93.99±22.02	111.13±27.14	133.56±37.62	138.41±39.05	133.69±28.14	109.8±29.24	145.01±30.96	176.45±31.15	209.72±40.46	222.03±25.09	122.57±45.61	147.02±43.98	162.27±37.58	194.16±43.35	216.31±39.51	134.03±39.38	160.28±30.61	170.75±15.28	188.01±32.56	194.48±40.64
	3-hydroxy-2-butanone (acetoin)	112.94±28.1	103.29±17.38	103.94±15.93	119.84±21.25	130.81±8.34	110.97±27.32	107.86±15.48	122.27±29.24	265.05±170.68	350.49±157.14	126.99±52.53	197.92±142.57	995.8±700.69	1239.18±502.37	1445.65±270.48	184.79±174.3	173.38±105.39	1055.16±736.24	1316.06±609.74	1515.77±452.02	123.62±16.73	371.7±214.83	531.73±435.77	860.71±520.08	1163.02±496.88
pyrazines	2,5-dimethylpyrazine-M	1355.12±205.34	1478.47±161.14	1459.39±88.44	1537.16±58.21	1593.88±115.01	1425.84±169.76	1507.65±154.95	1515.8±123.26	1547.33±122.12	1577.83±103.85	1380.43±200.21	1413.87±140.45	1374.51±158.26	1313.83±108.95	1326.04±86.92	1503.05±168.92	1536.43±162.55	1414.28±220	1368.28±235.43	1310.51±226.09	1515.58±157.92	1515.43±177.14	1504.5±142.08	1427.77±186.17	1374.85±218.62
	2,5-dimethylpyrazine-D	276.73±58.09	296.55±66.47	279.99±40.74	302.28±39.46	327.52±44.29	295.64±70.32	318.18±82.75	311.99±66.69	323.83±73.27	326.95±57.37	283.54±64.1	297.16±68.09	293.6±70.97	269.26±44.06	285.76±52.02	297.95±93.82	327.38±88.33	306.37±75.38	298±107.6	286.82±105.2	299.12±72.08	313.36±73.77	325.86±60.37	308.4±90.54	313.67±112.6
	2-methylpyrazine-M	376.28±70.67	427.6±61.31	424.12±45.75	444.5±34.74	460.08±46.33	422.32±63.1	476.07±55.11	469.91±51.33	456.76±56.76	449.83±38.41	397.95±72.75	477.1±60.33	516.73±60.76	540.74±46.36	563.08±41.72	441.23±80.46	506.36±32.79	532.67±57.78	538.23±42.06	533.32±26.32	461.62±72.2	499.99±53.26	502.82±70.3	498.35±62.43	509.46±77.56
	2-methylpyrazine-D	153.07±31.12	162.37±32.08	160.81±20.77	157.81±18.5	178.11±27.71	143.83±35.7	153.07±25.94	142.67±24.66	137.59±27.44	136.77±26.1	137.03±35.71	146.02±29.25	123.12±26.46	104.29±19.78	110.35±22.72	150.45±33.75	151.15±42.58	132.99±41.61	117.37±51.08	107.22±43.44	153.97±27.44	141.57±35.34	136.65±31.07	116.91±47.55	113.57±54.4
benzene derivatives	benzaldehyde-M	2259.22±276.62	2236.52±212.9	2170.21±201.81	2185.18±114.54	2149.21±122.02	1433.33±100.24	1282.14±104.28	1317.39±100.23	1400.41±107.7	1429.52±65.51	1346.26±134.19	1108.02±191.95	1147.1±109.12	1171.68±229.44	1213.57±192.39	1121.02±336.44	1038.3±265.54	1218.64±324.6	1311.66±416.49	1389.58±428.84	1532.55±158.72	1152.1±165.46	1319.31±237.44	1472.75±392.89	1645.93±429.96
	benzaldehyde-D	3587.82±235.9	3562.03±184.25	3692.54±163.65	3739.08±233.95	3611.67±186.72	998.41±247.12	784.1±127.72	927.83±130.3	1107.67±183.66	1177.15±129.95	904.82±398.22	426.96±221.88	313.7±146.71	292.65±115.37	276.3±112.37	666.14±554.97	298.76±125.33	256.75±118.99	211.1±49	189.89±23.48	1318.82±489.47	533.38±313.02	503.24±135.39	444.19±173.1	416±220.38
	toluene	4386.21±455.53	4408.27±282.56	4427.78±172.43	4427.02±105.11	4498.55±82.55	4436.47±341.12	4509.23±148.72	4467.73±121.7	4501.61±38.57	4537.98±123.38	4445.67±384.61	4412.02±160.55	4366.32±138.46	4305.33±78.76	4311.59±88.9	4479.75±121.21	4442.2±119.1	4390.55±67.94	4427.56±109.37	4300.26±80.82	4514.8±61.29	4436.39±55.58	4416.62±86.34	4433.21±55.32	4437.61±226.59
unidentified compounds	unidentified-1	109.12±59.18	156.39±43.58	154.61±51.49	144.98±39.3	142.9±45.17	120.68±34.66	154.81±42.49	156.31±43.92	149.42±44.8	149.14±47.11	110.58±31.27	131±38.6	129.87±38.14	121.97±40.85	109.82±33.47	150.86±45.33	145.33±49.18	123.65±42.91	116.83±41.47	107.84±38	147.72±36.95	135.68±40.15	122.3±32.87	117.81±36.57	111.18±40.56
	unidentified-2	431.36±82.32	379.6±53.82	372.75±69.62	365.77±63.96	358.69±63.4	372.27±58.73	349.99±60.97	391.83±96.04	380±62.13	372.69±56.8	416.5±102.87	485.03±94.75	561.63±114.21	553.42±83.17	612.75±136.63	401.41±50.24	499.99±74.2	619.1±109.6	670.2±141.33	639.98±121.64	438.42±65.54	514.5±94.24	610.85±120.25	623.52±123.56	606.39±137.79
	unidentified-3	22.48±9.51	26.14±9.08	25.43±9.04	28.12±7.72	29.64±8	24.23±7.96	27.93±7.68	26.56±8.33	32.1±10.81	32.97±8.36	24.32±10.92	28.91±11.34	112.85±62.18	130.49±51.97	155.64±58.42	27.91±7.59	33.96±16.22	132.52±81.34	165.78±69.82	212.51±106.34	26.92±8.69	48.55±9.7	59.48±32.89	80.18±50.23	120.36±79.53
	unidentified-4	2930.37±557.31	2538.81±410.99	2654.64±234.98	2838.47±194.7	3101.8±189.13	3005.44±494.73	3201.14±222.88	3350.76±329.93	3676.16±271.46	3824.79±215.3	3800.13±235.37	3956.56±486.44	4199.28±294.31	4286.68±239.17	4410.32±151.41	3680.6±409.3	3845.05±861.5	4281.63±760.59	4571.31±574.34	4917.01±542.38	3726.16±369.58	4064.19±348.66	4203.9±557.85	4479.69±708.97	4843.14±723.82
	unidentified-5	1037.69±77.17	1088.59±67.13	1124.58±58.93	1125.66±52.98	1132.96±63.04	912.55±48.57	948.07±52.19	968.78±47.78	979.16±54.29	971.31±48.27	881.87±70.74	908.3±56.08	941.72±67.36	960.48±73.88	938.8±64.2	972.68±58.44	925.94±79.44	942.5±80.56	936.17±92.04	910.92±95.46	945.01±74.95	933.87±86.34	927.51±57.92	921.44±74.53	890.13±126.98
	unidentified-6	99.31±16.59	94.69±5.89	86.16±8.07	91.9±18.48	91.39±16.24	87.69±11.38	82.93±9.44	84.25±13.26	106.3±34.41	116.42±34.65	92.55±17.99	118.14±39.74	178.11±56.45	216.69±38.14	234.87±61.32	101.63±29.32	116.83±32.52	187.26±72.03	221.56±69.86	250.77±38.56	90.14±20.09	176.67±62.67	191.91±72.76	215.18±73.73	239.32±71.21
	unidentified-7	117.14±25.01	104.7±11.74	105.8±6.85	118.62±21.98	131.32±10.57	117.72±27.33	126.53±19.21	151.21±30.49	241.33±78.7	306.84±66.01	126.92±46.19	200.51±128.09	337±193.99	421.96±167.48	438.03±153.64	162.16±97.29	193.34±83.18	322.97±168.05	367.88±170.74	399.04±136.55	129.41±19.34	314.67±144.27	326.42±152.64	386.1±163.05	399.76±163.93
	unidentified-8	317.58±33.69	334.3±32.92	339.9±28.49	342.71±34.49	334.25±35.58	267.33±29.77	265.51±31.42	273.51±40.85	264.93±33.63	265.92±41.14	245.72±22.02	225.38±24.6	189.5±29.51	163.89±24.16	143.99±22.16	285.79±29.89	216.08±62.2	190.55±62.04	170.5±49.82	152.96±37.79	254.93±37.5	209.69±43	195.42±41.51	169.99±41.84	159.44±24.65
	unidentified-9	37.5±3.68	34.63±5.04	30.57±3	29.97±4.07	29.73±2.21	82.13±9.95	98.1±20.8	98.67±19.6	99.21±17.67	108.38±24.18	93.43±13.54	113.69±13.76	135.22±19.68	145.9±23.23	178.42±28.49	85.78±27.74	115.03±24.13	141.44±33.31	155.21±29.58	180.44±28.96	104.1±24.38	126.53±16.64	145.73±22.01	148.25±20.89	152.63±13.42
	unidentified-10	72.48±9.23	79.35±10.9	83.62±17.88	85.39±12.55	85±10.1	89.97±14.45	92.1±11.11	99.98±17.68	104.89±18.74	98.97±14.44	90.15±15.76	96.23±12.5	102.33±13.54	120.96±16.53	120.86±11.39	107.65±7.05	118.12±17.21	112.2±11.15	126.43±18.72	129.36±34.42	105.09±14.19	106.21±9.31	106.7±9.79	118.82±16.37	130.19±31.66
	unidentified-11	88.44±17.34	96.19±10.47	100.18±19.61	98.52±20.13	107.99±15.66	81.19±10.65	85.9±7.96	92.21±11.23	105.67±21.21	113.01±11.08	97.62±20.12	136.73±25.43	146.69±16.13	159.1±19.48	152.79±18.12	99.21±9.5	143.93±30.83	141.61±29.2	137.77±17	143.21±20.17	119.72±11.24	173.58±40.69	183.53±27.05	173.24±24.24	183.77±24.25
	unidentified-12	22.79±6.66	22.12±5.61	21.18±4.07	20.81±6.67	20.24±6.62	22.22±5.22	20.72±7.62	21.1±6.92	28.15±12.49	29.84±12.33	21.47±6.94	29.14±11.23	102.19±54.61	110.29±29.89	125.79±28.75	24.92±10.37	26.26±5.43	107.29±69.52	119.49±49.69	119.51±45.03	20.26±7.51	47.57±18.88	56.11±43.33	76.91±41.24	96.85±43.89
	unidentified-13	47.68±11.77	43.55±6.03	44.44±6.28	45.46±6.19	47.48±4.74	31.78±4.78	32.48±4.33	36.73±4.24	42.23±10.39	43.79±5.08	43.84±6.76	61.76±11.67	86.59±9.45	94.47±20.18	107.07±17.15	41.16±5.62	66.49±22.94	86.35±29.4	87.72±36.9	100.42±21.63	51.82±9.3	71.25±17.66	83.52±22.01	84.12±34.97	98.92±31.45
	unidentified-14	157.93±19.57	158.34±15.24	164.62±15.5	167.66±28.14	183.33±16.08	124.27±4.19	130.63±11.51	138.63±13.94	145.2±17.09	145.2±16.11	141.16±16.12	205.27±33.6	269.35±31.99	284.92±24.54	302.79±20.96	146.22±13.61	216.7±47.93	270.09±67.66	286.69±60.77	293.67±49.55	183.14±20.48	242.76±40.03	268.8±53.03	285.59±52.94	302.87±56.11
	unidentified-15	53.4±14.24	59.03±7.81	67.54±11.62	65.48±12.9	69.35±11.57	51.16±8.79	46.82±8.57	54.86±10.02	56.55±9.98	53.45±9.73	46.42±14.12	47.67±8.44	44.9±5.83	44.73±6.49	45±9.1	55.94±8.34	50.81±8.93	46.64±10.54	46.91±12.15	43.02±13.5	53.33±6.92	45.69±9.57	45.33±9.94	48.6±11.61	46.76±10.72
	unidentified-16	1418.55±106.15	1451.21±112.36	1401.43±111.05	1376.41±116.03	1374.6±117.97	1525.3±93.08	1547.42±59.9	1440.78±194.09	1421.16±109.21	1447.82±86.57	1571.16±125.44	1574.2±78.26	1555.99±86.8	1454.53±152.03	1481.45±128.73	1401.63±146.27	1410.39±183.36	1512.56±70.18	1468.12±72.55	1443.37±117.49	1460.11±141.38	1520.84±45.83	1515.16±93.55	1450.78±77.01	1397.17±140.34
	unidentified-17	4001.81±207.54	3985.87±142.78	3982.74±198.97	3896.4±252.5	3889.95±305.54	4065.39±202.13	4059.76±139.89	3994.99±210.33	4043.24±150.49	4105.96±171.42	4025.37±256.42	4021.46±133.42	4034.29±171.6	3935.6±132.98	3937.56±173.65	3949.07±124.47	3767.07±310.74	3925.1±204.99	4000.9±254.29	3981.49±268.62	3915.6±166.68	3953.99±196.45	3962.56±145.38	3975.99±254.13	3846.9±383
	unidentified-18	49.35±14.31	44.54±6.16	46.38±8.22	46.4±8.15	43.91±9.73	31.6±11.33	33.27±5.59	36.48±6.43	38.24±6.23	37.46±5.98	45.23±16.6	78.25±26.85	107.49±24.96	110.04±18.73	104.41±21.37	43.57±9.97	68.6±28.62	88.76±32.65	95.8±35.29	96.75±26.18	54.51±14.19	83.09±23.32	91.05±25.25	100.12±31.79	95.23±33.41
	unidentified-19	241.21±20.2	246.78±31.54	271.86±42.52	259.45±42.38	248.51±39.25	243.14±25.32	247.02±31.85	271.1±38.91	269.27±42.92	253.13±22.34	246.98±27.52	229.63±16.55	207.57±21.01	224.57±43.94	195.78±36.72	275.32±30.22	233.65±29.96	210.49±35.08	195.39±25.35	179.85±20.28	256.46±40.99	215.46±18.25	204.89±19.28	201.44±29.87	178.19±29.22
	unidentified-20	75.77±8.73	73.81±6.56	73.87±9.84	66.96±22.71	68.02±20.67	73.87±13.2	84.18±13.06	71.87±13.1	76.58±9.33	79.46±9.88	74.21±9.37	73.74±10.63	70.99±12.42	64.98±14.29	58.61±17.95	76.28±8.78	58.22±18.35	58.35±20.01	60.88±24.85	55.99±19.51	68.72±14.99	67.33±18.23	63.58±11.28	60.61±23.56	51.03±28
	unidentified-21	63.45±14.85	66.3±11.27	62.87±8.63	66.79±10.99	66.78±11.83	65.38±13.87	68.49±10.58	66.1±5.77	64.13±8.45	74.25±3.89	64.1±12.81	75.37±5.99	82.2±11.98	105.16±33.25	109.91±24.92	59.12±18.13	61.42±16.91	76.21±15.19	98.35±30.74	101.77±10.17	63.73±11.84	71.39±13.21	78.84±11.96	88.62±18.44	90.37±16.5
	unidentified-22	1480.2±146.44	1394.09±131.62	1232.04±92.51	1100.19±77.42	996.84±99.31	1544.23±157.58	1529.77±92.58	1387.89±144.21	1272.44±139.92	1239.52±144.62	1534.09±202.88	1529.55±112.11	1489.88±109.45	1382.86±130.84	1409.12±135.44	1511.24±125.5	1384.35±86	1445.04±95.3	1367.84±167.19	1395.74±184.62	1534.14±108.64	1458.17±67.87	1371.31±112.71	1313.31±124.13	1206.6±92.92
	unidentified-23	101.84±20.94	96.74±11.78	78.81±19.73	93.9±39.37	128.38±63.12	121.54±25.61	137.01±34.33	122.51±24.89	127.68±40.2	128.53±27.3	144.38±51.47	129.14±30.8	126.52±31.35	119.51±28.93	129.6±31.41	124.9±39.87	159.47±45.45	142.88±46.56	148.36±40.67	137.57±28.39	136.77±38.48	133.91±37.2	138.81±24.85	147.22±42.57	160±63.83
	unidentified-24	527.82±44.58	490.73±32.15	496.99±28.14	509.2±20.63	510.91±37	240.68±46.83	231.82±43.64	229.9±28.52	223.5±41.37	214.05±38.19	273.42±70.34	233.98±44.85	232.02±44.81	228.45±32.11	227.67±29.28	277.52±69.11	251.97±57.33	230.6±25.12	228.9±31.12	212.62±34.06	254.54±36.52	225.23±28.89	224.37±30.64	220.33±22.24	208.5±60.17
	unidentified-25	129.09±8.16	128.51±19.16	117.95±10.84	108.19±21.49	112.15±23.48	139.21±18.12	154.08±15.25	132±21.8	133.66±21.78	140.28±9.19	140.51±15.66	142.03±9.51	130.94±6.86	115.95±16.02	113.02±6.57	131.04±16.07	117.9±27.25	128.98±15.77	122.34±12.38	125.89±21.85	134.07±14.93	133.81±20.04	133.47±12.24	121.35±12.52	114.41±35.79
	unidentified-26	866.92±47.97	885.75±65.62	852.83±74.55	875.64±72.1	921.56±46.37	1150.98±92.77	1194.26±87.89	1160.86±93.48	1190.36±62.47	1211.12±46.04	1123.15±58.02	1127.79±75.03	1148.47±56.9	1148.41±81.74	1139.91±88.4	1102.02±112.9	1105.86±108.94	1179.19±96.4	1152.23±57.57	1206.06±70.84	1193.62±102.52	1170.03±133.95	1200.05±82.6	1125.96±79.75	1159.2±71.21
	unidentified-27	2780.79±48.23	2717.96±113.74	2711.31±119.51	2662.08±154.61	2683.02±124.31	2739.3±131.65	2740.1±104.62	2739.46±127.53	2723.77±93.25	2759.45±97.22	2834.16±191.2	2694.99±145.08	2669.62±131.89	2607.55±122.58	2614.04±115.78	2767.72±135.54	2645.61±156.27	2607.65±176.36	2609.86±158.83	2593.18±176.29	2715.3±114.45	2659.04±116.37	2652.2±160.95	2616.07±145.62	2526.17±197.5
	unidentified-28	1623.8±77.65	1597.26±81.32	1583.31±80.55	1546.06±162.05	1561.04±159.19	1475.62±82.48	1469.05±42.59	1433.51±118.78	1431.48±145.08	1479.12±80.28	1622.85±158.6	1931.86±257.41	2194.25±271.81	2285.8±262.81	2248.7±238.23	1579.9±84.63	1807.79±295.39	1934.38±284.98	2075.69±406.3	2074.06±348	1686.09±175.7	1960.95±257	1988.02±180.48	2084.94±360.45	2003.2±432.27
	unidentified-29	861.67±95.47	836.53±60.95	860±50.33	860.15±58.3	832.95±42.7	898.33±68.98	861.57±80.55	888.7±78.01	874.78±64.17	861.94±73.48	896.44±135.15	763.48±119.18	728.66±105.58	748.91±95.56	731.84±75.26	881.04±90.97	768.32±188.05	758.97±141.07	751.66±102.76	734.82±102.77	859.83±85.85	756.18±111.7	759.8±118.52	747.37±117.59	692.44±178.7
	unidentified-30	3836.18±119.9	3844.4±193.45	3654.08±150.41	3634.69±160.58	3641.4±159.82	3809.98±234.03	3937.04±138.69	3766.56±216.49	3760.55±145.44	3776.48±121.32	3822.03±353.22	3484.36±265.42	3176.78±202.85	3081.01±180.1	3060.56±172.91	3755.48±260.94	3400.32±528.61	3087.18±514.15	2993.97±495.03	2955.76±514.73	3507.19±281.99	3280.97±413.04	3212.23±389.72	3019.53±458.8	2865.79±553.95
Abbreviations: VOCs, volatile organic compounds; M, monomer; D, dimer.

## Sheet: Table S5
Table S5 The change of VOCs in T2 time point compared with the CSKP group (with imipenem added, standard strains, mean±SD).
Chemical class	VOCs	ATCC BAA-1706 (n=6)	ATCC BAA-1705 (n=6)				ATCC BAA-2146 (n=6)				ATCC BAA-2524 (n=6)
		Realtive volume	Realtive volume	FC	P	Variation	Realtive volume	FC	P	Variation	Realtive volume	FC	P	Variation
acids	3-methylbutanoic acid-M	1177.85±173.58	1635.43±182.5	1.3885	0.00123474	up	1592.23±250.55	1.35182	0.00761591	up	1608.82±252.54	1.3659	0.00627885	up
	3-methylbutanoic acid-D	116.95±46.5	269.42±73.96	2.30371	0.00162412	up	271.7±115.15	2.32325	0.0121978	up	268.17±78.82	2.293	0.0023322	up
	2-methylpropanoic acid-M	606.59±196.33	819.27±107.89	1.35061	0.0423769	up	848.15±175.91	1.39822	0.0486243	up	835.71±90.07	1.3777	0.0265793	up
	2-methylpropanoic acid-D	44.62±19.54	90.57±31.62	2.0297	0.0127217	up	99.87±43.81	2.23819	0.0181183	up	92.06±30	2.06307	0.00878656	up
	propionic acid-M	384.48±97.71	486.98±95.2	1.26661	0.0955301	no difference	404.76±82.85	1.05275	0.706317	no difference	417.59±61.95	1.08612	0.499284	no difference
	propionic acid-D	208.98±87.03	382.92±196.52	1.83236	0.0755674	no difference	312.24±173.9	1.49413	0.22254	no difference	307.73±136.96	1.47257	0.166886	no difference
	acetic acid	2556.19±592.02	3762.81±933.32	1.47204	0.0233263	up	3942.42±1326.72	1.5423	0.0415361	up	4080.78±1131.18	1.59643	0.0151701	up
alcohols	butan-1-ol	76.14±19.35	91.65±20.96	1.20359	0.212696	no difference	88.1±16.12	1.15701	0.271949	no difference	91.38±18.42	1.20011	0.192632	no difference
	1,2-ethanediol	517.9±86.69	652.09±99.81	1.2591	0.0321944	up	612.81±124.58	1.18324	0.156611	no difference	609.27±125.82	1.17641	0.173726	no difference
	3-methyl-1-butanol	1405.95±214.08	1432.64±75.92	1.01898	0.7794	no difference	1458.71±139.78	1.03753	0.624182	no difference	1467.04±67.37	1.04345	0.520052	no difference
esters	3-methylbutyl propanoate	469.17±99.44	526.58±56.76	1.12235	0.247561	no difference	446.25±67.1	0.951142	0.649794	no difference	451.81±51.68	0.962997	0.71229	no difference
	ethyl acrylate	7584.29±383.69	7588.54±346.15	1.00056	0.984344	no difference	7581.97±312	0.999694	0.991061	no difference	7633.28±250.04	1.00646	0.798629	no difference
	acetic acid, ethyl ester	1254.24±211.36	1327.16±28.01	1.05814	0.421725	no difference	1356.67±69.87	1.08166	0.286044	no difference	1365.58±56.39	1.08877	0.240935	no difference
ketones	butan-2-one	4212.76±254.68	2106.3±411.78	0.499982	<0.001	down	2304.58±1015.81	0.547046	0.00121014	down	2319.91±658.54	0.550687	<0.001	down
	butane-2,3-dione (diacetyl)	2343.74±183.9	4017.11±244.4	1.71397	<0.001	up	3942.77±816.32	1.68225	<0.001	up	4045.1±454.48	1.72591	<0.001	up
	isovalerone	133.56±37.62	176.45±31.15	1.3211	0.0569878	no difference	162.27±37.58	1.21496	0.215428	no difference	170.75±15.28	1.27839	0.0487617	up
	3-hydroxy-2-butanone (acetoin)	122.27±29.24	995.8±700.69	8.14429	0.0122297	up	1055.16±736.24	8.62979	0.0112258	up	531.73±435.77	4.3488	0.0445268	up
pyrazines	2,5-dimethylpyrazine-M	1515.8±123.26	1374.51±158.26	0.906787	0.115184	no difference	1414.28±220	0.933022	0.347328	no difference	1504.5±142.08	0.992545	0.885934	no difference
	2,5-dimethylpyrazine-D	311.99±66.69	293.6±70.97	0.941062	0.653645	no difference	306.37±75.38	0.982005	0.894031	no difference	325.86±60.37	1.04446	0.713564	no difference
	2-methylpyrazine-M	469.91±51.33	516.73±60.76	1.09963	0.179954	no difference	532.67±57.78	1.13355	0.0747542	no difference	502.82±70.3	1.07003	0.376261	no difference
	2-methylpyrazine-D	142.67±24.66	123.12±26.46	0.862977	0.214984	no difference	132.99±41.61	0.932166	0.63462	no difference	136.65±31.07	0.957799	0.7178	no difference
benzene derivatives	benzaldehyde-M	1317.39±100.23	1147.1±109.12	0.870737	0.0183083	no difference	1218.64±324.6	0.925043	0.492741	no difference	1319.31±237.44	1.00146	0.985803	no difference
	benzaldehyde-D	927.83±130.3	313.7±146.71	0.338097	<0.001	down	256.75±118.99	0.276723	<0.001	down	503.24±135.39	0.542379	<0.001	down
	toluene	4467.73±121.7	4366.32±138.46	0.9773	0.207517	no difference	4390.55±67.94	0.982724	0.204777	no difference	4416.62±86.34	0.988558	0.420997	no difference
unidentified compounds	unidentified-1	156.31±43.92	129.87±38.14	0.830836	0.291547	no difference	123.65±42.91	0.791041	0.221791	no difference	122.3±32.87	0.782423	0.159849	no difference
	unidentified-2	391.83±96.04	561.63±114.21	1.43337	0.0192052	up	619.1±109.6	1.58003	0.00337249	up	610.85±120.25	1.55898	0.00586133	up
	unidentified-3	26.56±8.33	112.85±62.18	4.24824	0.00713688	up	132.52±81.34	4.98882	0.00991724	up	59.48±32.89	2.23904	0.0388733	up
	unidentified-4	3350.76±329.93	4199.28±294.31	1.25323	<0.001	up	4281.63±760.59	1.27781	0.0204685	up	4203.9±557.85	1.25461	0.00910769	up
	unidentified-5	968.78±47.78	941.72±67.36	0.972069	0.440869	no difference	942.5±80.56	0.972872	0.507491	no difference	927.51±57.92	0.957398	0.207867	no difference
	unidentified-6	84.25±13.26	178.11±56.45	2.11414	0.00266431	up	187.26±72.03	2.22279	0.00627357	up	191.91±72.76	2.278	0.00512897	up
	unidentified-7	151.21±30.49	337±193.99	2.22877	0.042945	up	322.97±168.05	2.13599	0.0334765	up	326.42±152.64	2.15878	0.0202208	up
	unidentified-8	273.51±40.85	189.5±29.51	0.692832	0.00220216	down	190.55±62.04	0.696683	0.0209829	down	195.42±41.51	0.714484	0.00822535	down
	unidentified-9	98.67±19.6	135.22±19.68	1.37047	0.00910686	up	141.44±33.31	1.43346	0.0219055	up	145.73±22.01	1.47697	0.00290233	up
	unidentified-10	99.98±17.68	102.33±13.54	1.02355	0.800928	no difference	112.2±11.15	1.1222	0.182771	no difference	106.7±9.79	1.06718	0.434574	no difference
	unidentified-11	92.21±11.23	146.69±16.13	1.59081	<0.001	up	141.61±29.2	1.5358	0.00311845	up	183.53±27.05	1.99033	<0.001	up
	unidentified-12	21.1±6.92	102.19±54.61	4.84278	0.00478119	up	107.29±69.52	5.08471	0.0128551	up	56.11±43.33	2.65902	0.0791975	no difference
	unidentified-13	36.73±4.24	86.59±9.45	2.35732	<0.001	up	86.35±29.4	2.35084	0.00217482	up	83.52±22.01	2.27371	<0.001	up
	unidentified-14	138.63±13.94	269.35±31.99	1.94296	<0.001	up	270.09±67.66	1.94832	<0.001	up	268.8±53.03	1.93899	<0.001	up
	unidentified-15	54.86±10.02	44.9±5.83	0.818425	0.0616195	no difference	46.64±10.54	0.850169	0.196433	no difference	45.33±9.94	0.826269	0.129124	no difference
	unidentified-16	1440.78±194.09	1555.99±86.8	1.07997	0.213893	no difference	1512.56±70.18	1.04982	0.414159	no difference	1515.16±93.55	1.05162	0.417543	no difference
	unidentified-17	3994.99±210.33	4034.29±171.6	1.00984	0.730217	no difference	3925.1±204.99	0.982507	0.572909	no difference	3962.56±145.38	0.991882	0.762418	no difference
	unidentified-18	36.48±6.43	107.49±24.96	2.94671	<0.001	up	88.76±32.65	2.43331	0.00321858	up	91.05±25.25	2.49613	<0.001	up
	unidentified-19	271.1±38.91	207.57±21.01	0.765651	0.00554608	down	210.49±35.08	0.776427	0.0177365	down	204.89±19.28	0.755771	0.00388088	down
	unidentified-20	71.87±13.1	70.99±12.42	0.987769	0.907426	no difference	58.35±20.01	0.811798	0.196107	no difference	63.58±11.28	0.884584	0.267056	no difference
	unidentified-21	66.1±5.77	82.2±11.98	1.2435	0.0141644	up	76.21±15.19	1.15286	0.158587	no difference	78.84±11.96	1.1927	0.0407067	no difference
	unidentified-22	1387.89±144.21	1489.88±109.45	1.07348	0.197698	no difference	1445.04±95.3	1.04117	0.436903	no difference	1371.31±112.71	0.988051	0.828822	no difference
	unidentified-23	122.51±24.89	126.52±31.35	1.03276	0.810939	no difference	142.88±46.56	1.1663	0.366813	no difference	138.81±24.85	1.13306	0.282743	no difference
	unidentified-24	229.9±28.52	232.02±44.81	1.00919	0.924293	no difference	230.6±25.12	1.00304	0.964949	no difference	224.37±30.64	0.975943	0.752892	no difference
	unidentified-25	132±21.8	130.94±6.86	0.991991	0.912038	no difference	128.98±15.77	0.977097	0.788754	no difference	133.47±12.24	1.01112	0.888516	no difference
	unidentified-26	1160.86±93.48	1148.47±56.9	0.989319	0.787022	no difference	1179.19±96.4	1.01578	0.745114	no difference	1200.05±82.6	1.03376	0.459429	no difference
	unidentified-27	2739.46±127.53	2669.62±131.89	0.974504	0.373037	no difference	2607.65±176.36	0.951885	0.168767	no difference	2652.2±160.95	0.968146	0.322434	no difference
	unidentified-28	1433.51±118.78	2194.25±271.81	1.53068	<0.001	up	1934.38±284.98	1.3494	0.00262707	up	1988.02±180.48	1.38682	<0.001	up
	unidentified-29	888.7±78.01	728.66±105.58	0.819918	0.0136598	down	758.97±141.07	0.854024	0.0769914	no difference	759.8±118.52	0.854954	0.0502392	no difference
	unidentified-30	3766.56±216.49	3176.78±202.85	0.843417	<0.001	no difference	3087.18±514.15	0.81963	0.0137369	down	3212.23±389.72	0.85283	0.0123424	no difference
Note: Fold change (FC) > 1.2 or FC < 0.83 with P value < 0.05 was used as the primary criterion for differentially expressed VOCs.
Abbreviations: VOCs, volatile organic compounds; M, monomer; D, dimer; FC, fold change.

## Sheet: Table S6
Table S6 The change of VOCs in T2 time point after adding enzyme inhibitors treatment (realtive volume of VOC, mean±SD, standard strains).
Chemical class	VOCs	The change of VOCs after adding Avibactam-sodium																				The change of VOCs after adding DPA
		ATCC BAA-1706 a					ATCC BAA-1705 a					ATCC BAA-2146 a					ATCC BAA-2524 a					ATCC BAA-1706 b					ATCC BAA-1705 b					ATCC BAA-2146 b					ATCC BAA-2524 b
		IPM (n=6)	IPM+Avibactam-sodium (n=6)	FC	P	Variation	IPM (n=6)	IPM+Avibactam-sodium (n=6)	FC	P	Variation	IPM (n=6)	IPM+Avibactam-sodium (n=6)	FC	P	Variation	IPM (n=6)	IPM+Avibactam-sodium (n=6)	FC	P	Variation	IPM (n=6)	IPM+DPA (n=6)	FC	P	Variation	IPM (n=6)	IPM+DPA (n=6)	FC	P	Variation	IPM (n=6)	IPM+DPA (n=6)	FC	P	Variation	IPM (n=6)	IPM+DPA (n=6)	FC	P	Variation
acids	3-methylbutanoic acid-M	530.87±20.63	505.79±33.41	0.952746	0.148712	no difference	871.3±344.71	692.89±201.2	0.795236	0.299223	no difference	853.1±222.34	921.85±231.5	1.08059	0.611252	no difference	890.07±229.26	829.88±178.49	0.932381	0.622881	no difference	1761.81±111.83	1752.03±207.37	0.994448	0.921004	no difference	1806.8±263.42	1985.32±95	1.0988	0.149453	no difference	2136.85±24.03	1854.21±132.01	0.86773	<0.001	no difference	2003.99±177.42	1896.85±252.36	0.946534	0.241698	no difference
	3-methylbutanoic acid-D	139.37±14.61	144.86±12.9	1.03942	0.505519	no difference	168.79±27.13	139.68±17.49	0.827583	0.0517008	no difference	142.52±26.35	146.59±32.13	1.02859	0.815025	no difference	130±36.49	119.58±29.95	0.919852	0.600611	no difference	253.9±70.31	253.55±97.18	0.99862	0.994433	no difference	248.6±72.76	308.04±23.26	1.23907	0.0857824	no difference	386.86±22.93	294.09±35.62	0.760203	<0.001	down	441.92±114.85	390.78±117.28	0.88427	0.292131	no difference
	2-methylpropanoic acid-M	564.03±214.1	494.06±160.67	0.87595	0.536396	no difference	916.86±151.49	646.38±235.33	0.70499	0.0394579	down	859.37±67.11	943.21±89.85	1.09756	0.0969744	no difference	890.27±54.86	854.02±79.69	0.959272	0.380231	no difference	833.48±28.85	843.49±79.39	1.01202	0.777402	no difference	817.33±89.89	854.99±45.56	1.04607	0.381581	no difference	906.97±9.83	825.45±40.29	0.910111	<0.001	no difference	923.74±81.4	868.68±123.48	0.940387	0.210501	no difference
	2-methylpropanoic acid-D	36.67±15.28	26.7±10.19	0.728224	0.213273	no difference	107.45±41.55	52.8±31.55	0.491402	0.0280975	down	87.63±18.42	113.14±26.3	1.29111	0.080286	no difference	102.51±18.41	91.45±21.14	0.892021	0.356197	no difference	79.63±15.72	79.21±19.88	0.994759	0.968616	no difference	86.4±23.22	102.65±9.24	1.18808	0.142345	no difference	120.51±3.69	87.02±6.6	0.722085	<0.001	down	121.6±29.82	103.26±36.19	0.849208	0.189292	no difference
	propionic acid-M	322.81±103	263.95±106.3	0.817683	0.353038	no difference	542.14±53.73	374.55±134.59	0.690874	0.0177707	down	417.99±72.19	443.12±81.38	1.06012	0.583951	no difference	446.57±78.49	419.05±49.98	0.938376	0.48541	no difference	469.81±83.95	421.53±68.61	0.89723	0.300924	no difference	439.42±37.84	437.51±21.84	0.995656	0.916884	no difference	462.84±44.13	482.27±10.81	1.04198	0.319497	no difference	480.03±43.67	398.58±82.07	0.83032	0.00608035	down
	propionic acid-D	197.24±102.46	142.53±53.84	0.722593	0.273795	no difference	376.29±47.93	205.54±100.87	0.546237	0.00381408	down	284.42±63.52	336.12±92.22	1.1818	0.284439	no difference	352.94±90.31	310.63±69.2	0.88011	0.383728	no difference	307.29±58.18	261.38±58.87	0.850595	0.204107	no difference	406.83±118.41	414.04±103.32	1.01772	0.912743	no difference	525.06±168.47	389.43±26.36	0.741686	0.079968	no difference	478.12±102.52	356.81±163.04	0.746277	0.0400775	down
	acetic acid	1730.43±614.47	1234.89±531.61	0.713634	0.166071	no difference	4117.38±611.1	3217.27±709.16	0.781388	0.0402804	down	4319.85±308.55	4808.97±189.49	1.11322	0.00789545	no difference	4519.44±224.69	4266.7±234.66	0.944078	0.0858392	no difference	3165.46±364.18	2838.66±457.52	0.896761	0.200987	no difference	4446.81±302.67	4540.8±133.67	1.02114	0.502388	no difference	4708.08±67.42	4049.39±236.4	0.860094	<0.001	no difference	4315.23±573.67	4198.71±528.13	0.972998	0.609878	no difference
alcohols	butan-1-ol	49.74±27.48	54.57±7.16	1.097	0.686039	no difference	54.66±7.88	54.06±17.21	0.988931	0.939148	no difference	96.17±22.12	76.87±31.38	0.799302	0.246403	no difference	111.16±30.64	92.43±16.49	0.831462	0.216594	no difference	61.33±15.4	79.55±18.13	1.29708	0.0900777	no difference	90.75±3.36	84.32±4.34	0.929206	0.0167391	no difference	91.53±6.22	68.47±11.54	0.747999	0.00153531	down	79.32±11.04	131.88±14.07	1.66263	<0.001	up
	1,2-ethanediol	423.41±149.34	349.6±110.53	0.825665	0.35342	no difference	606.01±127.29	470.84±124.92	0.776952	0.0930534	no difference	514.38±34.2	555.41±48.79	1.07976	0.122544	no difference	598.32±52.39	546.08±48.27	0.912689	0.102664	no difference	535.59±22.75	531.15±43.64	0.991704	0.829436	no difference	470.03±67.64	512.61±30.03	1.0906	0.189008	no difference	549.62±47.96	527.02±30.46	0.958871	0.352749	no difference	534.86±35.94	482.75±58.78	0.902572	0.015634	no difference
	3-methyl-1-butanol	1326.55±170.69	1364.89±156.8	1.02891	0.693843	no difference	1515.01±46.03	1472.61±53.8	0.972009	0.17308	no difference	1644.85±20.61	1675.2±36.92	1.01845	0.109267	no difference	1537±47.78	1534.96±71.23	0.998675	0.954772	no difference	1373.3±111.14	1336.7±71.17	0.973347	0.512329	no difference	1560.54±21.85	1600.96±43.27	1.0259	0.0683498	no difference	1642.96±46.11	1456.35±110.87	0.886419	0.00344712	no difference	1412.27±107.5	1404.49±128.98	0.994489	0.873896	no difference
esters	3-methylbutyl propanoate	525.31±64.02	453.75±66.58	0.863785	0.0869577	no difference	535.86±27.63	482.67±20.79	0.900733	0.00367294	no difference	466.38±33.39	393.64±46.11	0.844034	0.0106951	no difference	543.8±37.38	519.39±22.11	0.95512	0.198672	no difference	389.69±34.45	365.34±16.12	0.937505	0.147889	no difference	412.19±22.99	349.35±31.03	0.847538	0.00257507	no difference	355.5±23.1	385.3±34.93	1.08384	0.11189	no difference	398.11±62.34	351.13±67.87	0.881982	0.0912473	no difference
	ethyl acrylate	7944.97±181.89	8130.98±68.58	1.02341	0.0410642	no difference	8102.8±191.83	7969.29±109.95	0.983523	0.169922	no difference	8039.57±132.88	7995.86±102.48	0.994563	0.537778	no difference	8158.14±32.63	8148.05±72.11	0.998763	0.761201	no difference	7890.39±145.21	7900.16±149.61	1.00124	0.910889	no difference	7992.7±191.23	7912.33±133.09	0.989945	0.417898	no difference	7815.5±191.25	7935.05±155.89	1.0153	0.262731	no difference	7858.46±80.79	7875.05±81.1	1.00211	0.620631	no difference
	acetic acid, ethyl ester	1276.91±229.72	1414.6±42.92	1.10783	0.179545	no difference	1420.34±44.32	1356.41±66.39	0.954986	0.0781943	no difference	1348.46±56.2	1299.66±153.51	0.963817	0.481496	no difference	1360.69±89.86	1350.89±59.96	0.992793	0.828514	no difference	1487.36±55.32	1477.44±49.85	0.993326	0.750743	no difference	1471.57±68.97	1455.98±53.73	0.989405	0.671521	no difference	1436.17±52.86	1475.09±65.27	1.0271	0.282861	no difference	1421.83±96.84	1381.62±110.07	0.971717	0.352347	no difference
ketones	butan-2-one	4189.99±323.41	4225.46±86.72	1.00847	0.800536	no difference	2133.91±109.34	2882.77±70.94	1.35093	6.4428e-08	up	1820.68±117.59	1775.43±119.91	0.975147	0.524186	no difference	2041.35±251.09	2023.01±210.14	0.99102	0.893647	no difference	3987.77±62.84	3799.76±65.47	0.952854	<0.001	no difference	1836.74±51.84	1874.8±103.52	1.02072	0.43949	no difference	1768.51±101.06	2762.14±283.43	1.56185	<0.001	up	1976.75±347.76	2151.83±231.56	1.08857	0.160728	no difference
	butane-2,3-dione (diacetyl)	2646.07±256.04	2693.87±299.72	1.01806	0.772524	no difference	4508.29±169.54	3902.34±180.67	0.865592	0.000133778	no difference	4397.26±153.21	4504.66±160.99	1.02442	0.263884	no difference	4180.69±107.27	4235.86±69.82	1.0132	0.315882	no difference	2924.28±179.45	3117.16±164.19	1.06596	0.0807559	no difference	4635.42±170.73	4476.09±53.98	0.965628	0.0542886	no difference	4498.5±65.85	3933.68±76.5	0.874444	<0.001	no difference	4444.1±254.08	4357.54±156.54	0.980523	0.325947	no difference
	isovalerone	102±24.16	105.62±30.96	1.03553	0.825709	no difference	150.17±8.21	137.21±5.85	0.913677	0.010306	no difference	171.43±8.11	174.73±16.83	1.01924	0.674615	no difference	166.48±13.9	167.64±7.78	1.00695	0.862262	no difference	134.04±6.45	139.01±3.87	1.03713	0.135945	no difference	160.33±3.69	167.16±6.29	1.04263	0.0444933	no difference	174.87±5.54	146.54±6.96	0.837997	<0.001	no difference	170.97±17.99	168.08±13.89	0.983086	0.663694	no difference
	3-hydroxy-2-butanone (acetoin)	128.38±9.44	124.51±10.77	0.969801	0.5221	no difference	1629.3±420.31	387.82±301.94	0.23803	0.000156011	down	2398.45±256.53	2674.79±305	1.11521	0.120275	no difference	1955.09±212.3	1874.17±269.9	0.958607	0.576524	no difference	81.51±13.44	71.57±7.62	0.878031	0.146125	no difference	1495.91±164.13	1604.53±65.79	1.07261	0.163338	no difference	1550.07±263.13	288.51±260.57	0.186126	<0.001	down	646.88±480.31	356.68±286.1	0.551385	0.0858872	no difference
pyrazines	2,5-dimethylpyrazine-M	1406.87±32.74	1459.72±33.19	1.03757	0.0195587	no difference	1118.09±111.9	1330.93±62.64	1.19036	0.00226612	no difference	1203.5±41.5	1191.52±94.11	0.990039	0.781082	no difference	1361.57±97.29	1410.18±21.49	1.0357	0.259658	no difference	1243.58±96.62	1222.72±97.39	0.983222	0.717269	no difference	881.47±74.52	913.17±27.79	1.03596	0.351912	no difference	961.55±91.54	1164.72±89.18	1.21129	0.00299017	up	1121.88±52.81	1141.92±55.15	1.01786	0.373137	no difference
	2,5-dimethylpyrazine-D	245.97±21.31	256.41±16.55	1.04245	0.36547	no difference	201.27±6.23	245.39±23.02	1.2192	0.00108796	up	208.25±13.51	208.54±25.72	1.00139	0.981002	no difference	286.09±17.68	281.35±27.09	0.983431	0.72711	no difference	233.06±36.34	233.96±36.29	1.00386	0.966585	no difference	174.29±36.91	173.08±20.45	0.993014	0.94505	no difference	184.08±32.78	224.56±37	1.21988	0.0727009	no difference	247.99±18.38	246.07±21.17	0.992258	0.814677	no difference
	2-methylpyrazine-M	350.65±45.36	355.96±33.38	1.01516	0.821815	no difference	447.48±25.33	388.85±50.8	0.86897	0.0298701	no difference	558.02±53.72	517.12±41.25	0.926703	0.169914	no difference	555.78±34.16	566.16±13.93	1.01868	0.506255	no difference	348.55±19.71	343.92±26.8	0.986735	0.740574	no difference	343.98±34.99	342.9±39.59	0.996864	0.961101	no difference	342±36.89	328.46±33.97	0.960413	0.523391	no difference	376.92±25.02	368.47±21.75	0.977597	0.38712	no difference
	2-methylpyrazine-D	128±12.07	135.13±9.06	1.05569	0.274208	no difference	90.72±9.47	112.39±11.18	1.23893	0.00466747	up	86.08±18.24	73.66±11.73	0.855704	0.190944	no difference	100.08±14.3	106.3±6.4	1.0621	0.354112	no difference	83.06±11.44	81.76±8.98	0.984361	0.831228	no difference	51.56±13.86	51.15±9.12	0.992042	0.952887	no difference	53.89±8.09	77.64±14.35	1.44068	0.00544736	up	90.01±11.12	97.15±7.87	1.07936	0.0829916	no difference
benzene derivatives	benzaldehyde-M	1539.97±445.33	1652.01±441.21	1.07276	0.670834	no difference	1281.96±194.34	1157.45±68.75	0.902873	0.1698	no difference	1235.77±110.96	1462.03±120.19	1.18309	0.00690748	no difference	1298.32±105.29	1212.93±99.1	0.93423	0.178632	no difference	1273.74±58.86	1422.72±43.28	1.11696	<0.001	no difference	1367.27±153.62	1447.93±85.69	1.05899	0.287605	no difference	1483.63±33.16	1196.5±121.49	0.80647	<0.001	down	1411.33±88.24	1524.96±107.29	1.08052	0.00966486	no difference
	benzaldehyde-D	1064.81±566.98	1193.13±603.9	1.12051	0.712291	no difference	268.41±68.23	485.11±47.99	1.80739	8.21013e-05	up	216.24±59.78	216.04±21.01	0.999094	0.994107	no difference	289.21±33.38	328.61±21.59	1.13624	0.0355705	no difference	739.76±67.36	975.36±84.36	1.31848	<0.001	up	256.4±34.95	429.12±50.66	1.67364	<0.001	up	288.88±37.77	452.47±85.76	1.56626	0.00162157	up	509.19±95.83	882.34±74.93	1.73285	<0.001	up
	toluene	4467.62±189.5	4544.85±228.92	1.01729	0.538682	no difference	4502.11±130.41	4492.35±134.37	0.997833	0.900982	no difference	4425.68±155.73	4337.19±164.73	0.980005	0.361523	no difference	4415.44±82.74	4389.7±67	0.994169	0.566801	no difference	4435.69±67.71	4366.08±131.24	0.984306	0.275082	no difference	4505.6±211.55	4356.16±57.85	0.966833	0.126066	no difference	4293.29±53.96	4421.15±62.36	1.02978	0.0034987	no difference	4441.42±97.88	4463.22±82.83	1.00491	0.561989	no difference
unidentified compounds	unidentified-1	88.77±8.57	94.04±3.2	1.05933	0.18859	no difference	93.61±28.14	80.52±8.09	0.860094	0.298905	no difference	71.49±7.66	69.15±7.21	0.967277	0.598072	no difference	75.32±10.38	68.08±10.82	0.903916	0.264291	no difference	51.66±12.13	48.35±12.41	0.935872	0.650007	no difference	48.01±6.32	48.99±8	1.02034	0.819221	no difference	58.55±12.32	53.73±4.43	0.917707	0.388486	no difference	54.64±5.6	46.52±8.49	0.851401	0.0113133	no difference
	unidentified-2	397.97±50.35	380.56±15.76	0.956246	0.43768	no difference	623.32±73.75	473.52±91.97	0.759678	0.0110152	down	639.16±60.73	707.16±69.56	1.10639	0.101401	no difference	699.19±73.55	641.76±63.62	0.917861	0.178619	no difference	532.74±38.03	528.24±26.18	0.991566	0.816402	no difference	796.78±118.13	821.22±97.19	1.03067	0.703766	no difference	903.05±75.62	672.6±60.07	0.744811	<0.001	down	764.06±105.96	675.51±98.18	0.884114	0.0452195	no difference
	unidentified-3	31.92±9.12	29.89±5.13	0.936374	0.644729	no difference	115.84±37.78	45.91±17.95	0.396353	0.00216246	down	185.63±18.63	210.77±38.31	1.13537	0.179027	no difference	137.48±31.43	137.84±25.42	1.00258	0.983258	no difference	25.49±5.83	26.94±4.3	1.05693	0.634283	no difference	251.43±72.33	266.04±72.05	1.0581	0.733224	no difference	236.54±17.23	38.99±13.84	0.164817	<0.001	down	87.65±56.8	56.63±32.16	0.646156	0.11401	no difference
	unidentified-4	2898.98±669.52	2475.52±671.76	0.85393	0.299755	no difference	4550.69±161.61	4040.75±374.61	0.887941	0.0120107	no difference	4668.77±78.57	4682.07±133.13	1.00285	0.837274	no difference	4488.29±140.27	4517.6±89.88	1.00653	0.675582	no difference	3861.9±155.76	3696.17±90.81	0.957086	0.0480489	no difference	4645.04±120.71	4457.95±142.47	0.959723	0.0340179	no difference	4620.3±105	4416.5±219.83	0.95589	0.0676081	no difference	4453.82±316.17	4183.08±279.51	0.939212	0.0368468	no difference
	unidentified-5	919.73±88.23	945.37±97.48	1.02788	0.643097	no difference	886.15±66.4	883.37±43.13	0.996864	0.933179	no difference	936.02±48.06	945.16±33.92	1.00976	0.711597	no difference	927.55±22.07	935.39±27.63	1.00845	0.599011	no difference	655.7±68.58	626.06±60.38	0.954802	0.445376	no difference	650.78±44.67	679.92±43.65	1.04477	0.279764	no difference	701.95±49.72	675.95±59.68	0.962971	0.431521	no difference	702.32±47.88	692.31±42.11	0.985746	0.591996	no difference
	unidentified-6	96.49±10.19	97.57±6.02	1.01118	0.827733	no difference	220.83±17.7	122.57±30.19	0.55504	4.30689e-05	down	232.96±14.18	246.53±5.59	1.05826	0.0540695	no difference	263.99±36.22	283.73±17.37	1.07479	0.256356	no difference	103.26±5.45	98.68±4.93	0.955638	0.157688	no difference	245.68±11.59	241.27±19.43	0.982084	0.643895	no difference	231.26±21.5	168.72±35.77	0.729585	0.00431519	down	271.21±93.9	247.58±35.14	0.912852	0.422902	no difference
	unidentified-7	112.18±16.15	102.38±10.55	0.912687	0.241974	no difference	234.18±47.27	187.43±77.68	0.800357	0.236466	no difference	197.81±31.12	215.58±18.83	1.08986	0.25896	no difference	212.94±44.16	236.49±69.9	1.1106	0.50126	no difference	127.71±6.82	112.11±7.96	0.877887	0.00450458	no difference	279.54±42.16	259.3±21.24	0.927577	0.318191	no difference	242.2±29.62	215.21±77.86	0.888576	0.445877	no difference	215.56±78.3	213.63±57.95	0.991051	0.945924	no difference
	unidentified-8	262.8±24.27	270.25±24.55	1.02832	0.608953	no difference	172.61±21.92	200.74±11.54	1.16298	0.0194157	no difference	172.29±15.24	158.39±9.34	0.9193	0.0857762	no difference	178.02±16.46	184.39±19.49	1.03578	0.554441	no difference	190.8±13.38	196.75±14.17	1.03119	0.471686	no difference	149.47±3.04	151.94±6.89	1.01653	0.439844	no difference	146.64±6.02	160.6±14.92	1.09519	0.0595587	no difference	151.78±12.29	158.36±11.74	1.04335	0.193577	no difference
	unidentified-9	92.6±24.52	89.27±23.36	0.964062	0.814655	no difference	133.88±23.81	124.2±21.67	0.927705	0.478375	no difference	126.55±16.69	143.51±21.19	1.13396	0.15463	no difference	121.51±7.99	121.28±8.54	0.998086	0.962097	no difference	126±5.34	126±8.7	0.999935	0.998479	no difference	138.58±11.87	144.72±6.59	1.04433	0.293492	no difference	154.85±8.01	132.38±9.97	0.854924	0.00155406	no difference	160.78±15.27	148.13±14.09	0.921297	0.0464634	no difference
	unidentified-10	123.45±7.02	123.13±9.89	0.997441	0.950364	no difference	122.81±14.63	126.71±8.77	1.03174	0.587889	no difference	133.27±8.7	133.7±12.81	1.00322	0.947213	no difference	135.57±5.25	132.64±9.67	0.978446	0.529926	no difference	101.29±4.85	96.81±12.38	0.95581	0.428765	no difference	96.04±7.7	97.77±5.8	1.01803	0.669159	no difference	96.43±4.17	95.25±10.5	0.987693	0.802129	no difference	118.63±18.5	112.86±18.27	0.951312	0.449706	no difference
	unidentified-11	111.24±32.37	93.63±4.47	0.841632	0.216109	no difference	141.68±10.39	172.23±32.25	1.21563	0.0517019	no difference	142.69±7.6	132.19±18.4	0.926371	0.225225	no difference	143.86±6.55	149.25±9.99	1.03748	0.294793	no difference	126.77±13.79	130.07±15.1	1.02604	0.700759	no difference	132.96±18.15	126.31±17.59	0.95003	0.53414	no difference	134.8±4.12	174.05±10.51	1.29123	<0.001	up	197.22±19.73	211.12±25.73	1.07049	0.151607	no difference
	unidentified-12	22±6	22.93±4.79	1.04226	0.772838	no difference	124.22±13.07	25.26±4.72	0.203333	8.1533e-09	down	143.24±13.71	149.12±20.71	1.04104	0.574922	no difference	99.67±15.23	103.77±23.7	1.04108	0.729248	no difference	18.33±3.34	17.25±3.73	0.941247	0.610285	no difference	140.56±13.32	139.51±14	0.992497	0.896319	no difference	136.42±21.03	39.83±27.95	0.291965	<0.001	down	83.95±44.03	46.3±24.42	0.551499	0.0166925	down
	unidentified-13	35.29±5.24	31.75±3.44	0.89957	0.19582	no difference	86.34±18.76	61.04±12.88	0.707015	0.0214336	down	77.7±28.17	58.31±14.8	0.750474	0.166474	no difference	55.22±14.96	59.72±4.44	1.08143	0.496322	no difference	67.39±11.68	67.13±11.9	0.996269	0.971255	no difference	132.56±7.72	130.25±6.47	0.982564	0.586316	no difference	129.05±8.17	98.04±9.83	0.759758	<0.001	down	123.2±13.97	119.29±8.22	0.968285	0.412648	no difference
	unidentified-14	128.87±12.05	125.6±5.85	0.97465	0.563492	no difference	232.44±15.28	190.78±12.9	0.820753	0.000461873	down	265.92±25.82	258.18±15.8	0.970892	0.545152	no difference	230.28±21.13	236.6±18.79	1.02743	0.596274	no difference	224.86±34.34	234.58±29.25	1.04323	0.609121	no difference	315.35±10.05	303.82±9.36	0.963448	0.0667571	no difference	309.47±16.33	281.53±31.59	0.909712	0.0831682	no difference	357.79±39.21	354.97±16.16	0.992124	0.820053	no difference
	unidentified-15	43.51±7.2	47.46±5.76	1.09092	0.31807	no difference	30.19±3.54	37.02±5.55	1.22621	0.0293129	up	38.32±5.08	34.97±4.6	0.912713	0.259536	no difference	45.16±1.99	45.81±1.21	1.01453	0.505311	no difference	30.98±3.53	31.81±1.73	1.0267	0.617017	no difference	22.51±2.1	23.89±1.76	1.06114	0.246681	no difference	24.59±2.83	30.15±3.69	1.22638	0.0149789	up	40.13±5.69	39.97±3.57	0.996078	0.936018	no difference
	unidentified-16	1622.44±102.84	1599.33±97.81	0.985759	0.698452	no difference	1676.42±39.51	1634.26±44.84	0.974852	0.114695	no difference	1627.24±45.27	1528.61±64.77	0.93939	0.0121021	no difference	1683.95±14.05	1673.48±10.11	0.993787	0.169532	no difference	1653.82±29.72	1589.15±58.3	0.960894	0.0360113	no difference	1772.84±43.42	1659.73±62.04	0.936198	0.00439717	no difference	1688.8±51.71	1632.42±47.65	0.966614	0.0779127	no difference	1594.79±93.84	1475.03±76.87	0.924906	0.00245188	no difference
	unidentified-17	3659.6±290.57	3787.99±305.4	1.03508	0.4728	no difference	3642.02±303.43	3648.05±342.52	1.00166	0.974862	no difference	3843.35±277.16	3762.69±395.96	0.979014	0.691322	no difference	3784.97±272.52	3797.23±291.41	1.00324	0.941448	no difference	4458.28±62.73	4284.22±48.61	0.960958	<0.001	no difference	4535.43±95.06	4398.81±85.32	0.969877	0.0256007	no difference	4505.42±92.67	4389.59±90.85	0.974291	0.0536648	no difference	4332.1±55.71	4144.2±119.98	0.956626	<0.001	no difference
	unidentified-18	31.49±2.49	28.71±3.15	0.911638	0.120445	no difference	73.1±11.79	57.19±10.62	0.782464	0.0339399	down	97.38±17.44	91.98±20.46	0.944563	0.633462	no difference	80.68±11.71	81.11±12.88	1.00529	0.953286	no difference	43.91±4.84	45.96±5.68	1.04664	0.516859	no difference	99.02±5.44	93.6±2.34	0.945252	0.0489533	no difference	102.1±3.96	78.78±3.02	0.771571	<0.001	down	95.87±11.38	90.26±8.6	0.941515	0.187067	no difference
	unidentified-19	214.17±34.22	205.65±10.46	0.9602	0.572536	no difference	177.3±15.1	183.89±11.39	1.03718	0.413162	no difference	172.95±8.75	167.92±12.05	0.970951	0.427859	no difference	174±8.73	174.64±5.89	1.00371	0.883626	no difference	216.93±11.16	208.48±11.96	0.961048	0.234532	no difference	177.58±11.72	171.74±12.22	0.967088	0.417695	no difference	175.96±16.37	192.34±13.08	1.09305	0.0846186	no difference	179.93±10.96	177.07±6.48	0.984107	0.444863	no difference
	unidentified-20	46.57±30.49	55.98±31.71	1.20206	0.611693	no difference	34.24±19.16	39.37±26.32	1.14955	0.708037	no difference	46.91±24.92	42.03±30.9	0.895985	0.769527	no difference	48.08±20.72	46.85±20.81	0.974492	0.920551	no difference	63.09±5.02	59.86±2.82	0.948821	0.199476	no difference	54.04±3.56	56.05±2.66	1.03726	0.293229	no difference	57.03±2.24	58.78±6.29	1.03069	0.53521	no difference	49.01±5.33	52.46±2.37	1.07035	0.0525149	no difference
	unidentified-21	57.66±8.42	66.68±12.04	1.15653	0.163261	no difference	75.25±12.44	64.7±13.14	0.859778	0.183657	no difference	79.49±7.02	83.8±13.52	1.05416	0.504409	no difference	90.24±15.8	91.09±17.97	1.00945	0.932193	no difference	71.95±6.49	77.48±4.53	1.07691	0.117542	no difference	78.26±6.73	83.7±6.11	1.06942	0.174076	no difference	68.28±3.57	75.36±3.33	1.10363	0.00527677	no difference	84.39±3.79	79.8±4.21	0.945637	0.0102972	no difference
	unidentified-22	1387.45±143.55	1422.44±77.24	1.02522	0.61051	no difference	1497.99±176.45	1362.06±158.02	0.909259	0.190115	no difference	1497.63±173.07	1400.62±139.61	0.935227	0.310372	no difference	1530.36±155.65	1553.98±211.58	1.01544	0.830075	no difference	1482.85±32.2	1024.66±91.59	0.691007	<0.001	down	1567.43±45.26	1001.47±44.73	0.638923	<0.001	down	1568.59±30.9	1280.86±167.3	0.816572	0.00200388	down	1461.66±36.01	829.67±201.03	0.567623	<0.001	down
	unidentified-23	171.54±48.4	156.77±41.47	0.913885	0.582708	no difference	172.68±29.54	181.68±51.59	1.05213	0.718469	no difference	140.65±36.94	157.37±46.97	1.11889	0.508584	no difference	99±71.12	107.16±79.53	1.08237	0.855226	no difference	152.15±8.8	146.68±16.66	0.964096	0.493788	no difference	139.34±9.55	131.13±15.85	0.941104	0.302946	no difference	134.45±12.87	131.53±10.59	0.978242	0.676404	no difference	161.68±13.83	163.38±16.39	1.0105	0.786374	no difference
	unidentified-24	208.77±121.85	199.82±110.3	0.957153	0.896591	no difference	208.24±115.35	213.24±117.02	1.02397	0.942152	no difference	199.6±118.57	203.64±125.04	1.02023	0.955367	no difference	147.94±159.73	124.38±131.63	0.840705	0.786008	no difference	264.14±13.02	368.92±41.12	1.39671	<0.001	up	276.29±19.82	356.12±31.47	1.28893	<0.001	up	267.65±21.92	356.43±35.03	1.33169	<0.001	up	252.68±27.8	337.37±51.86	1.33516	<0.001	up
	unidentified-25	100.67±33.56	122.13±34.66	1.21319	0.301437	no difference	95.82±42.69	94.9±37.61	0.990343	0.969005	no difference	109.03±22.78	97.29±30.24	0.892352	0.465155	no difference	106.19±18.48	107.79±20.5	1.01504	0.890092	no difference	120.88±4.41	107.14±7.17	0.886393	0.0025446	no difference	102.26±4.69	97.27±3.04	0.951192	0.0535126	no difference	103.64±5.41	106.36±2.65	1.02629	0.293506	no difference	108.97±6.33	102.07±11.31	0.936736	0.0788459	no difference
	unidentified-26	1222.3±96.33	1180.63±88.01	0.965911	0.452222	no difference	1222.22±135.1	1159.52±104.31	0.948699	0.389369	no difference	1076.74±45.16	1134.32±100.12	1.05347	0.228083	no difference	1127.63±84.13	1173.3±86.64	1.0405	0.376138	no difference	1207.1±72.85	1105.91±17.2	0.916175	0.0078643	no difference	1155.45±65.76	1073.31±57.6	0.92891	0.0441277	no difference	1143±54.44	1098.6±49.16	0.961159	0.169026	no difference	1235.59±90.05	1179.2±71.25	0.954365	0.103037	no difference
	unidentified-27	2724.36±44.88	2810.9±37.34	1.03177	0.00460359	no difference	2793.4±145.3	2719.16±73.23	0.973422	0.289839	no difference	2724.63±46.73	2685.2±39.57	0.985529	0.145844	no difference	2769.3±20.46	2740.93±44.09	0.989755	0.183238	no difference	2872.67±61.51	2822.56±88.15	0.982556	0.280089	no difference	2996.54±132.97	2857.78±24.05	0.953692	0.0306321	no difference	2842.92±20.71	2842.7±63.37	0.999923	0.993713	no difference	2715.3±68.73	2691.1±35.34	0.991089	0.289866	no difference
	unidentified-28	1341.75±90.33	1464.24±51.85	1.09129	0.0163677	no difference	2111.93±180.51	1804.25±175.42	0.854312	0.013476	no difference	2367.47±210.26	2274.34±219.8	0.960665	0.470569	no difference	2362.47±247.11	2329.85±261.65	0.986191	0.828753	no difference	1638.93±28.31	1664.25±11.25	1.01545	0.0690291	no difference	2245.22±59.97	2181.08±20.64	0.97143	0.0326819	no difference	2202.57±27.9	1935.85±78	0.878901	<0.001	no difference	2069.61±69.46	2008.49±54.03	0.970468	0.0249693	no difference
	unidentified-29	861.99±23.61	814.21±47.88	0.944572	0.0531196	no difference	766.57±64.47	779.5±34.6	1.01686	0.674385	no difference	701.08±46.01	706.11±39.49	1.00718	0.843034	no difference	733.7±29.04	718.41±21.23	0.979151	0.322061	no difference	897.89±17.01	886.88±11.71	0.987738	0.220752	no difference	867.19±33.7	846.12±18.54	0.9757	0.209326	no difference	851.84±14.85	860.05±21.64	1.00963	0.461444	no difference	840.14±16.67	836.22±22.21	0.995334	0.629746	no difference
	unidentified-30	3717.36±168.53	3833.05±91.04	1.03112	0.169819	no difference	3189.8±291.92	3267.92±99.4	1.02449	0.548784	no difference	3085.37±42.83	3033.67±31.9	0.983243	0.039187	no difference	3079.94±196.8	3055.76±179.79	0.99215	0.828647	no difference	3985.75±180.07	3742.16±181.03	0.938886	0.0415678	no difference	3334.87±224.55	3199.23±90.1	0.959328	0.199707	no difference	3191.1±48.67	3520.27±81.95	1.10315	<0.001	no difference	3156.99±135.52	3162.54±102.03	1.00176	0.910817	no difference
Note: Fold change (FC) > 1.2 or FC < 0.83 with P value < 0.05 was used as the primary criterion for differentially expressed VOCs. "a" or "b" were representative of different experimental batch.
Abbreviations: VOCs, volatile organic compounds; M, monomer; D, dimer; IPM, imipenem; FC, fold change; DPA, pyridine-2,6-dicarboxylic acid.

## Sheet: Table S7
Table S7 The change of VOCS in T2 time point compared with the CSKP group (with imipenem added, clinical isolates, mean±SD).
Chemical class	VOCs	CSKP (n=75)	KPC-positive CRKP (n=60)				NDM-positive CRKP (n=45)				IMP-positive CRKP (n=12)				Carbapenemase-negative CRKP (n=15)
		Realtive volume	Realtive volume	FC	P	Variation	Realtive volume	FC	P	Variation	Realtive volume	FC	P	Variation	Realtive volume	FC	P	Variation
acids	3-methylbutanoic acid-M	1199.71±561.05	1287.81±706.64	1.07344	0.42073	no difference	1781.81±308.03	1.4852	<0.001	up	1786.47±220.57	1.48908	<0.001	up	1721.89±321.82	1.43525	<0.001	up
	3-methylbutanoic acid-D	190.02±165.41	279.3±168.74	1.46984	0.00245019	up	384.11±125.97	2.02145	<0.001	up	376.06±87.43	1.97906	<0.001	up	301.9±134.65	1.58877	0.015926	up
	2-methylpropanoic acid-M	999.81±105.77	994.73±55.63	0.994919	0.737036	no difference	888.46±137.25	0.888631	<0.001	no difference	878.71±90.25	0.878878	<0.001	no difference	898.73±157.04	0.898901	0.00263819	no difference
	2-methylpropanoic acid-D	123.49±31.38	131.12±17.89	1.0618	0.0957953	no difference	103.27±33.59	0.836251	0.00116727	no difference	103.57±21.33	0.838729	0.037272	no difference	107.72±47.53	0.872281	0.109231	no difference
	propionic acid-M	357.09±95.36	295.15±125.57	0.826546	0.00142823	down	225.69±95.13	0.632027	<0.001	down	252.38±53.45	0.706772	<0.001	down	327.09±76.86	0.91598	0.25543	no difference
	propionic acid-D	209.09±54.61	202.48±119.82	0.968359	0.670577	no difference	166.49±100.57	0.796275	0.00322007	down	170.97±35.4	0.817706	0.0219558	down	178.14±102.33	0.851974	0.0938496	no difference
	acetic acid	4473.88±480.34	4955.78±228.33	1.10771	<0.001	no difference	4620.07±290.18	1.03267	0.067187	no difference	4379.69±361.06	0.978945	0.5179	no difference	3583.42±858.55	0.800964	<0.001	down
alcohols	butan-1-ol	83.64±27.61	127.15±33.3	1.5202	<0.001	up	132.98±42.93	1.58983	<0.001	up	111.5±18.6	1.33308	0.00114461	up	69.75±21.75	0.833963	0.0699353	no difference
	1,2-ethanediol	506.47±64.81	446.11±78.95	0.880809	<0.001	no difference	349.45±92.59	0.689969	<0.001	down	391±64.83	0.772014	<0.001	down	429.76±83.72	0.848545	<0.001	no difference
	3-methyl-1-butanol	1557.88±287.14	1640.38±209.02	1.05296	0.0644396	no difference	1618.8±135.28	1.03911	0.184267	no difference	1516.19±72.78	0.973241	0.619722	no difference	1234.77±50.64	0.792598	<0.001	down
esters	3-methylbutyl propanoate	193.7±151.61	208.25±99.09	1.07507	0.522521	no difference	174.27±85.66	0.899694	0.432973	no difference	247.28±104.86	1.2766	0.242449	no difference	139.13±58.18	0.718241	0.174486	no difference
	ethyl acrylate	7380.45±621.99	7398.86±552.62	1.00249	0.857843	no difference	7646.21±173.46	1.03601	0.00601683	no difference	7675.6±156.09	1.03999	0.107193	no difference	7444.29±134.53	1.00865	0.694579	no difference
	acetic acid, ethyl ester	895.99±431.04	1333.34±49.53	1.48812	<0.001	up	1366.98±51.38	1.52566	<0.001	up	1378.68±72.08	1.53872	<0.001	up	1274.13±41.47	1.42204	0.00108444	up
ketones	butan-2-one	2153.07±416.89	1666.35±119.65	0.773945	<0.001	down	1600.6±133.86	0.743407	<0.001	down	1763.9±197.02	0.819251	0.00214804	down	2683.03±867.75	1.24614	<0.001	up
	butane-2,3-dione (diacetyl)	3653.67±437.61	4525.2±99.78	1.23854	<0.001	up	4531.92±153.82	1.24038	<0.001	up	4417.8±77.1	1.20914	<0.001	up	3119.91±977.84	0.853912	0.00110972	no difference
	isovalerone	164.85±35.91	194.89±28.87	1.18224	<0.001	no difference	208.35±29.06	1.2639	<0.001	up	193.15±13.87	1.17165	0.00867933	no difference	119.54±10.31	0.725128	<0.001	down
	3-hydroxy-2-butanone (acetoin)	210.04±121.89	1574.25±370.09	7.49488	<0.001	up	1699.93±362.64	8.09324	<0.001	up	1548.39±256.17	7.37177	<0.001	up	198±276.21	0.942681	0.786858	no difference
pyrazines	2,5-dimethylpyrazine-M	1327.45±250.12	1129.09±276.54	0.850572	<0.001	no difference	936.06±131.81	0.705155	<0.001	down	1026.88±109.46	0.773569	<0.001	down	905.82±116.85	0.682373	<0.001	down
	2,5-dimethylpyrazine-D	288.6±26.99	213.54±57.5	0.739926	<0.001	down	191.77±35.85	0.664504	<0.001	down	221.89±30.88	0.768857	<0.001	down	242.35±22.79	0.839763	<0.001	no difference
	2-methylpyrazine-M	382.4±96.03	409.14±76.76	1.06994	0.081625	no difference	351.28±34.39	0.918635	0.0386194	no difference	368.42±36.31	0.963452	0.620861	no difference	252.01±24.9	0.659025	<0.001	down
	2-methylpyrazine-D	122.55±33.58	80.9±27.62	0.66011	<0.001	down	61.35±11.29	0.500635	<0.001	down	79.72±13.26	0.650523	<0.001	down	74.44±13.14	0.607392	<0.001	down
benzene derivatives	benzaldehyde-M	1529.49±216.17	1592.71±148.63	1.04134	0.055828	no difference	1572.7±185.2	1.02825	0.266262	no difference	1482.03±170.41	0.968973	0.471043	no difference	1525.36±209.24	0.997303	0.946089	no difference
	benzaldehyde-D	1077.88±525.8	406.1±124.74	0.376754	<0.001	down	450.19±201.27	0.417664	<0.001	down	633.21±337.61	0.587456	0.00581029	down	942.41±415.31	0.874316	0.350062	no difference
	toluene	4322.95±354.53	4327.17±188.24	1.00097	0.933908	no difference	4346.94±114.18	1.00555	0.660988	no difference	4328.78±61.99	1.00135	0.955036	no difference	3884.76±150.45	0.898635	<0.001	no difference
unidentified compounds	unidentified-1	75.05±8.84	42.85±18.24	0.570856	<0.001	down	38.32±12.22	0.510581	<0.001	down	43.8±5.89	0.58356	<0.001	down	54.99±9.96	0.732711	<0.001	down
	unidentified-2	465.43±81.62	568.8±129	1.22209	<0.001	up	533.71±103.15	1.1467	<0.001	no difference	531.15±75.02	1.14121	0.0105187	no difference	545.78±52.48	1.17264	<0.001	no difference
	unidentified-3	30.52±11.53	204.05±95.09	6.68681	<0.001	up	261.94±88.29	8.58377	<0.001	up	189.5±58.98	6.21003	<0.001	up	65.18±81.56	2.1359	<0.001	up
	unidentified-4	4250.66±313.95	4790.59±410.22	1.12702	<0.001	no difference	4582.96±377.02	1.07818	<0.001	no difference	4274.07±223	1.00551	0.804817	no difference	3720.01±421.94	0.875161	<0.001	no difference
	unidentified-5	775.74±280.87	823.69±155.26	1.06181	0.238168	no difference	706.57±61.16	0.910839	0.106543	no difference	735.23±56.08	0.947774	0.621348	no difference	389.55±41.89	0.502166	<0.001	down
	unidentified-6	146.1±50.03	293.68±39.9	2.01008	<0.001	up	312.36±42.15	2.13798	<0.001	up	311.6±46.27	2.13275	<0.001	up	93.61±23.37	0.640707	<0.001	down
	unidentified-7	194.92±52.08	255.58±50.88	1.3112	<0.001	up	217.29±67.17	1.11478	0.0435831	no difference	193.37±41.26	0.99203	0.92189	no difference	232.6±175.97	1.19331	0.12017	no difference
	unidentified-8	159.79±23.53	144.73±24.06	0.905766	<0.001	no difference	137.72±21.09	0.861905	<0.001	no difference	148.11±22.77	0.92692	0.112722	no difference	153.21±17.3	0.958809	0.307178	no difference
	unidentified-9	112.74±21.29	136.47±21.39	1.2105	<0.001	up	162.52±16.55	1.44157	<0.001	up	156.45±22.2	1.3877	<0.001	up	81.22±7.27	0.720367	<0.001	down
	unidentified-10	92.57±29.1	119.79±36.48	1.29399	<0.001	up	123.92±28.32	1.33863	<0.001	up	110.73±15.1	1.19613	0.0378904	no difference	71.83±12.38	0.775947	0.00826559	down
	unidentified-11	159.48±23.19	144.72±30.41	0.907427	0.00171451	no difference	138.93±29.67	0.871101	<0.001	no difference	158.09±22.6	0.991264	0.846708	no difference	105.53±31.32	0.661697	<0.001	down
	unidentified-12	34.66±16.83	118.72±19.37	3.42558	<0.001	up	132.2±20.97	3.81473	<0.001	up	147.38±18.77	4.25272	<0.001	up	43.47±44.02	1.25436	0.185953	no difference
	unidentified-13	90.7±19.3	120.03±28.04	1.32333	<0.001	up	143.47±14.42	1.5817	<0.001	up	133.53±12.76	1.47216	<0.001	up	95.74±21.15	1.05556	0.365845	no difference
	unidentified-14	294.43±62.44	341.84±47.6	1.16103	<0.001	no difference	371.2±22.75	1.26075	<0.001	up	380.29±26.5	1.29164	<0.001	up	322.94±45.82	1.09685	0.0970242	no difference
	unidentified-15	38.68±12.56	36.19±7.12	0.935646	0.173371	no difference	35.63±7.46	0.921095	0.141594	no difference	41.54±7.18	1.07406	0.444658	no difference	22.53±3.92	0.58245	<0.001	down
	unidentified-16	1100.68±269.19	1179.05±255.48	1.0712	0.0879041	no difference	1178.36±207.57	1.07058	0.0993355	no difference	1292.61±228.67	1.17437	0.0218651	no difference	1076.09±162.56	0.977657	0.734165	no difference
	unidentified-17	3855.67±294.45	3941.74±365.64	1.02232	0.132094	no difference	4131.14±187.84	1.07144	<0.001	no difference	4119.23±284.48	1.06835	0.00486933	no difference	3322.8±53.51	0.861796	<0.001	no difference
	unidentified-18	85.6±31.04	101.05±19.02	1.18043	<0.001	no difference	97.97±10.07	1.14449	0.0108385	no difference	93.9±7.23	1.09694	0.361292	no difference	44.28±16.05	0.517233	<0.001	down
	unidentified-19	192.76±37.03	174.12±36.84	0.903304	0.00420264	no difference	154.51±13.49	0.801579	<0.001	down	158.54±19.75	0.822465	0.00246589	down	140.95±8.4	0.731227	<0.001	down
	unidentified-20	61.51±21.36	55.78±17.27	0.906919	0.0949022	no difference	44.81±4.69	0.728516	<0.001	down	46.61±4.4	0.757808	0.0187448	down	34.93±7.19	0.567864	<0.001	down
	unidentified-21	81.03±15.38	82.3±23.18	1.01569	0.703388	no difference	85.47±18.25	1.05479	0.156396	no difference	76.43±22	0.943251	0.369309	no difference	85.01±21.81	1.04922	0.397095	no difference
	unidentified-22	1151.35±383.75	1028.56±405.82	0.893352	0.0740165	no difference	1098.75±339.52	0.954313	0.44978	no difference	986.32±401.09	0.856663	0.172751	no difference	1170.23±130.22	1.0164	0.851566	no difference
	unidentified-23	88.76±21.64	153.6±41.21	1.73061	<0.001	up	168.1±18.61	1.89398	<0.001	up	163.32±14.75	1.84015	<0.001	up	87.02±9.55	0.980463	0.762322	no difference
	unidentified-24	72.7±56.77	318.12±68.43	4.37586	<0.001	up	222.26±46.96	3.05733	<0.001	up	215.43±22.74	2.96334	<0.001	up	12.86±2.2	0.176861	<0.001	down
	unidentified-25	109.77±23.9	98.52±17.79	0.89749	0.00289186	no difference	103.76±9.69	0.945219	0.110459	no difference	91.36±9.34	0.83227	0.0102438	down	84.25±4.58	0.767524	<0.001	down
	unidentified-26	1095.63±119.52	1093.28±141.89	0.997859	0.917149	no difference	1234.04±81.4	1.12633	<0.001	no difference	1253.23±56.5	1.14384	<0.001	no difference	1093.27±83.09	0.997842	0.941959	no difference
	unidentified-27	2457.18±313.67	2428.93±237.38	0.988501	0.564452	no difference	2599.99±141.73	1.05812	0.00473449	no difference	2579.45±54.61	1.04976	0.183618	no difference	2602.36±132.9	1.05908	0.0827575	no difference
	unidentified-28	2004.46±399.82	1778.3±459.9	0.88717	0.00272595	no difference	2076.23±51.1	1.03581	0.23396	no difference	2044.91±40.48	1.02018	0.72835	no difference	1507.32±161.29	0.751982	<0.001	down
	unidentified-29	775.66±91.94	696.54±91.6	0.897989	<0.001	no difference	807.1±60.63	1.04053	0.0434779	no difference	832.1±86.61	1.07276	0.0499201	no difference	657.11±33.68	0.847163	<0.001	no difference
	unidentified-30	3168.97±153.97	2613±525.85	0.824557	<0.001	down	2947.41±162.29	0.930083	<0.001	no difference	3014.89±93.74	0.951377	0.00117478	no difference	3323.87±405.46	1.04888	0.01247	no difference
Note: Fold change (FC) > 1.2 or FC < 0.83 with P value < 0.05 was used as the primary criterion for differentially expressed VOCs.
Abbreviations: VOCs, volatile organic compounds; M, monomer; D, dimer; CSKP,carbapenem-sensitive Klebsiella pneumoniae; CRKP, carbapenem-resistant Klebsiella pneumoniae; KPC, Klebsiella pneumoniae-carbapenemases; NDM, new delhi metallo-β-lactamase; IMP, imipenemase metallo-β-lactamase; FC, fold change.

## Sheet: Table S8
Table S8 The change of VOCs in T2 time point after adding enzyme inhibitors treatment (realtive volume of VOC, mean±SD, clinical isolates).
Chemical class	VOCs	KPC-positive CRKP (n=75)									NDM-positive CRKP (n=45)									IMP-positive CRKP (n=12)									Carbapenemase-negative CRKP (n=15)
		IPM	The change of VOCs after adding Avibactam-sodium				The change of VOCs after adding DPA				IPM	The change of VOCs after adding Avibactam-sodium				The change of VOCs after adding DPA				IPM	The change of VOCs after adding Avibactam-sodium				The change of VOCs after adding DPA				IPM	The change of VOCs after adding Avibactam-sodium				The change of VOCs after adding DPA
			IPM+Avibactam-sodium	FC	P	Variation	IPM+DPA	FC	P	Variation		IPM+Avibactam-sodium	FC	P	Variation	IPM+DPA	FC	P	Variation		IPM+Avibactam-sodium	FC	P	Variation	IPM+DPA	FC	P	Variation		IPM+Avibactam-sodium	FC	P	Variation	IPM+DPA	FC	P	Variation
acids	3-methylbutanoic acid-M	1287.81±706.64	1471.15±765.29	1.14236	0.175375	no difference	2032.3±125.1	1.5781	<0.001	up	1781.81±308.03	1793.51±264.68	1.00656	0.847247	no difference	1962.63±270.31	1.10148	0.0039556	no difference	1786.47±220.57	1907.66±171.29	1.06784	0.147005	no difference	2070.66±117.59	1.15908	<0.001	no difference	1721.89±321.82	1744.87±391.81	1.01335	0.861927	no difference	1824.35±177.17	1.05951	0.289253	no difference
	3-methylbutanoic acid-D	279.3±168.74	324.3±183.91	1.16112	0.165166	no difference	452.25±67.1	1.61924	<0.001	up	384.11±125.97	402.74±108.22	1.04848	0.453959	no difference	370.5±123.84	0.964546	0.606331	no difference	376.06±87.43	429.98±81.43	1.14337	0.132255	no difference	467.1±37.98	1.2421	0.00319523	up	301.9±134.65	334.92±151.71	1.10939	0.533433	no difference	343.73±94.12	1.13857	0.33247	no difference
	2-methylpropanoic acid-M	994.73±55.63	914.25±190.9	0.919101	0.00216966	no difference	994.35±46.53	0.999624	0.968229	no difference	888.46±137.25	907.01±121.82	1.02088	0.499524	no difference	951.36±118.08	1.0708	0.0220711	no difference	878.71±90.25	935.36±83.84	1.06447	0.125419	no difference	982.12±41.94	1.11769	0.00159279	no difference	898.73±157.04	899.09±182.24	1.0004	0.995388	no difference	960.82±54.24	1.0691	0.158842	no difference
	2-methylpropanoic acid-D	131.12±17.89	114.75±32.95	0.875125	<0.001	no difference	133.32±16.85	1.01676	0.490064	no difference	103.27±33.59	107.27±32.15	1.03879	0.564791	no difference	106.95±34.73	1.03569	0.610089	no difference	103.57±21.33	112.53±24.8	1.08648	0.353118	no difference	124.27±15.56	1.19981	0.0126432	no difference	107.72±47.53	119.64±47.1	1.11073	0.495662	no difference	120.57±24.89	1.11932	0.36142	no difference
	propionic acid-M	295.15±125.57	269.11±90.45	0.911763	0.194907	no difference	266.67±86.05	0.903496	0.149875	no difference	225.69±95.13	215.95±73.15	0.956855	0.587589	no difference	374.55±103.89	1.65955	<0.001	up	252.38±53.45	196.28±41.53	0.777693	0.00886766	down	283.37±94.89	1.12278	0.33502	no difference	327.09±76.86	355.93±112.49	1.08818	0.419192	no difference	349.85±62.76	1.06957	0.38197	no difference
	propionic acid-D	202.48±119.82	138.63±47.35	0.684661	<0.001	down	159.9±85.7	0.789707	0.0270407	down	166.49±100.57	165.81±47.49	0.995875	0.967053	no difference	247.06±99.26	1.48389	<0.001	up	170.97±35.4	120.85±24.13	0.706807	<0.001	down	164.98±119.15	0.964941	0.868846	no difference	178.14±102.33	196±136.45	1.10028	0.68809	no difference	166.81±96.78	0.936381	0.757625	no difference
	acetic acid	4955.78±228.33	4263.87±569.02	0.860382	<0.001	no difference	4558.04±309.9	0.919742	<0.001	no difference	4620.07±290.18	4764.83±311.35	1.03133	0.0249255	no difference	3535.23±950.38	0.765191	<0.001	down	4379.69±361.06	4476.38±269.02	1.02208	0.464806	no difference	4431.25±190.95	1.01177	0.666158	no difference	3583.42±858.55	3538.33±1169.41	0.987416	0.905041	no difference	3501.6±1201.34	0.977167	0.83163	no difference
alcohols	butan-1-ol	127.15±33.3	110.67±32.66	0.870346	0.00714497	no difference	98.18±25.29	0.772164	<0.001	down	132.98±42.93	145.57±44.65	1.09471	0.176085	no difference	143±42.61	1.07541	0.269147	no difference	111.5±18.6	134.13±31.09	1.20296	0.0416358	up	131.96±41.65	1.18348	0.134529	no difference	69.75±21.75	67.15±14.37	0.962701	0.702005	no difference	85.94±28.57	1.23198	0.0918852	no difference
	1,2-ethanediol	446.11±78.95	485.18±97.98	1.0876	0.0177034	no difference	477.25±92.34	1.06982	0.0493819	no difference	349.45±92.59	339.65±71.9	0.971967	0.576523	no difference	541.17±87.26	1.54863	<0.001	up	391±64.83	393.61±52.07	1.00666	0.914584	no difference	508.63±101.17	1.30082	0.00262752	up	429.76±83.72	439.07±92	1.02164	0.77424	no difference	433.95±45.18	1.00974	0.865932	no difference
	3-methyl-1-butanol	1640.38±209.02	1447.19±177.72	0.882231	<0.001	no difference	1318.91±153.38	0.804031	<0.001	down	1618.8±135.28	1628.76±127.56	1.00615	0.720232	no difference	1300.88±134.95	0.803608	<0.001	down	1516.19±72.78	1611.18±57.26	1.06265	0.00178108	no difference	1394.94±99.8	0.920027	0.00256811	no difference	1234.77±50.64	1200.37±61.17	0.972144	0.104564	no difference	1228.21±75.84	0.994688	0.782645	no difference
esters	3-methylbutyl propanoate	208.25±99.09	197.22±104.34	0.947049	0.55394	no difference	223.01±116.68	1.07091	0.456432	no difference	174.27±85.66	161.44±67.42	0.926349	0.43173	no difference	264.39±107.97	1.5171	<0.001	up	247.28±104.86	176.06±43.64	0.711967	0.0408863	down	195.82±70.34	0.791875	0.171959	no difference	139.13±58.18	134.95±52.8	0.969985	0.8384	no difference	116.82±34.95	0.839634	0.213428	no difference
	ethyl acrylate	7398.86±552.62	7540.49±606.25	1.01914	0.183676	no difference	7787.17±159.18	1.05248	<0.001	no difference	7646.21±173.46	7629.62±168.37	0.99783	0.646268	no difference	7929.14±112.63	1.037	<0.001	no difference	7675.6±156.09	7541.12±86.59	0.982479	0.0159858	no difference	7700.13±220.46	1.0032	0.756073	no difference	7444.29±134.53	7465.77±119.45	1.00289	0.647317	no difference	7514.64±65.14	1.00945	0.0789922	no difference
	acetic acid, ethyl ester	1333.34±49.53	1367.07±61.88	1.0253	0.00129503	no difference	1354.6±45.61	1.01594	0.0159505	no difference	1366.98±51.38	1368.9±43.54	1.00141	0.848355	no difference	1386.85±90.5	1.01453	0.203656	no difference	1378.68±72.08	1328.01±85.3	0.963253	0.130346	no difference	1310.98±117.9	0.9509	0.103826	no difference	1274.13±41.47	1250.5±55.11	0.98145	0.19515	no difference	1245.95±33.85	0.977884	0.0510374	no difference
ketones	butan-2-one	1666.35±119.65	2550.96±397.38	1.53086	<0.001	up	2024.84±393.83	1.21513	<0.001	up	1600.6±133.86	1595.53±125.85	0.996828	0.853345	no difference	3355.23±593.66	2.09623	<0.001	up	1763.9±197.02	1620.63±195.93	0.918777	0.0878678	no difference	2384.97±413.31	1.3521	<0.001	up	2683.03±867.75	2755.96±794.42	1.02718	0.812002	no difference	2740.1±750.43	1.02127	0.848599	no difference
	butane-2,3-dione (diacetyl)	4525.2±99.78	4011.55±221.35	0.886492	<0.001	no difference	4384.89±198.79	0.968993	<0.001	no difference	4531.92±153.82	4500.02±137.28	0.99296	0.302104	no difference	3489.47±517.03	0.769976	<0.001	down	4417.8±77.1	4422.7±123.2	1.00111	0.908017	no difference	4120.4±249.62	0.932683	<0.001	no difference	3119.91±977.84	3058.13±958.29	0.980198	0.862522	no difference	3115.34±927.51	0.998534	0.989607	no difference
	isovalerone	194.89±28.87	152.92±23.72	0.784657	<0.001	down	145.83±18.14	0.748263	<0.001	down	208.35±29.06	211.86±28.58	1.01685	0.564905	no difference	130.85±23.67	0.628023	<0.001	down	193.15±13.87	201.57±16.81	1.0436	0.194352	no difference	149.68±18.84	0.774962	<0.001	down	119.54±10.31	111.94±5.86	0.936451	0.019354	no difference	112.54±8.19	0.94145	0.0489548	no difference
	3-hydroxy-2-butanone (acetoin)	1574.25±370.09	333.84±241.36	0.212064	<0.001	down	1416.26±374.76	0.899645	0.0218704	no difference	1699.93±362.64	1782.65±316.9	1.04867	0.252305	no difference	267.62±372.9	0.157429	<0.001	down	1548.39±256.17	1445.04±195.46	0.933255	0.27855	no difference	655.15±238.01	0.423119	<0.001	down	198±276.21	100.51±85.16	0.507617	0.202064	no difference	85.79±28.24	0.43329	0.128763	no difference
pyrazines	2,5-dimethylpyrazine-M	1129.09±276.54	1324.42±182.33	1.17299	<0.001	no difference	1016.69±110.68	0.900451	0.00415691	no difference	936.06±131.81	918.67±109.66	0.981417	0.497931	no difference	1196.78±91.92	1.27853	<0.001	up	1026.88±109.46	1021.72±99.99	0.994979	0.905203	no difference	1062.07±197.96	1.03427	0.59532	no difference	905.82±116.85	977.45±96.25	1.07907	0.0775339	no difference	996.87±75.3	1.10051	0.0170455	no difference
	2,5-dimethylpyrazine-D	213.54±57.5	261.3±40.83	1.22367	<0.001	up	190.9±26.92	0.893959	0.00665659	no difference	191.77±35.85	183.59±31.62	0.957332	0.253996	no difference	229.34±20.84	1.19589	<0.001	no difference	221.89±30.88	233.7±23.45	1.05323	0.302881	no difference	228.13±45.06	1.02812	0.696099	no difference	242.35±22.79	255.14±18.17	1.05276	0.100396	no difference	254.53±16.05	1.05026	0.101667	no difference
	2-methylpyrazine-M	409.14±76.76	397.4±83.07	0.971301	0.422933	no difference	350.39±23.64	0.856413	<0.001	no difference	351.28±34.39	340.89±27.03	0.970411	0.11451	no difference	317.17±28.99	0.902885	<0.001	no difference	368.42±36.31	384.11±33.83	1.04259	0.285241	no difference	328.57±36.62	0.891831	0.013772	no difference	252.01±24.9	251.62±19.28	0.998477	0.962683	no difference	246.28±19.1	0.977286	0.485693	no difference
	2-methylpyrazine-D	80.9±27.62	121.21±29.22	1.49834	<0.001	up	76.29±12	0.943071	0.238594	no difference	61.35±11.29	60.3±12.48	0.982876	0.676379	no difference	93.69±12.54	1.52712	<0.001	up	79.72±13.26	76.01±10.72	0.95343	0.458644	no difference	83.05±21.51	1.0418	0.652256	no difference	74.44±13.14	79.78±14.32	1.07179	0.295983	no difference	80.49±14.78	1.08139	0.245276	no difference
benzene derivatives	benzaldehyde-M	1592.71±148.63	1634.4±357.7	1.02617	0.406221	no difference	1649.25±222.08	1.0355	0.103916	no difference	1572.7±185.2	1594.45±219.78	1.01383	0.612957	no difference	1683.13±206.03	1.07021	0.00893762	no difference	1482.03±170.41	1480.34±146.78	0.99886	0.97947	no difference	1683.58±152.89	1.13599	0.00587731	no difference	1525.36±209.24	1570.22±211.36	1.02941	0.563806	no difference	1688.18±229.4	1.10674	0.0518493	no difference
	benzaldehyde-D	406.1±124.74	1301.11±547.29	3.20394	<0.001	up	923.79±333.53	2.27479	<0.001	up	450.19±201.27	453.78±222.75	1.00798	0.936228	no difference	1509.45±489.82	3.35289	<0.001	up	633.21±337.61	585.58±227.5	0.924781	0.689182	no difference	1374.6±561.36	2.17085	<0.001	up	942.41±415.31	1007.37±435.54	1.06893	0.67908	no difference	1302.27±617.03	1.38185	0.0714243	no difference
	toluene	4327.17±188.24	4343.3±283.48	1.00373	0.714031	no difference	4437.25±91.83	1.02544	<0.001	no difference	4346.94±114.18	4357.25±95.66	1.00237	0.643613	no difference	4447.39±131.84	1.02311	<0.001	no difference	4328.78±61.99	4393.13±77.62	1.01486	0.0352345	no difference	4431.11±70.69	1.02364	0.0010552	no difference	3884.76±150.45	3919.28±169.15	1.00889	0.559512	no difference	3909.72±179.83	1.00643	0.683234	no difference
unidentified compounds	unidentified-1	42.85±18.24	45.68±16.38	1.06608	0.372898	no difference	31.06±9.62	0.724907	<0.001	down	38.32±12.22	33.7±10.16	0.879347	0.0541393	no difference	43.4±13.16	1.13261	0.0609508	no difference	43.8±5.89	36.57±2.9	0.834864	<0.001	no difference	39.06±6.95	0.891878	0.085551	no difference	54.99±9.96	58.51±11.65	1.06399	0.381615	no difference	55.54±10.78	1.01003	0.885356	no difference
	unidentified-2	568.8±129	464.94±87.21	0.817402	<0.001	down	544.94±114.46	0.958048	0.286013	no difference	533.71±103.15	516.98±83.09	0.968654	0.399136	no difference	506.18±43.86	0.948427	0.103056	no difference	531.15±75.02	421.62±30.1	0.793787	<0.001	down	478.29±99.72	0.900472	0.156398	no difference	545.78±52.48	548.89±43.21	1.0057	0.860708	no difference	528.84±48.78	0.968957	0.367592	no difference
	unidentified-3	204.05±95.09	58.54±83.44	0.286892	<0.001	down	186.92±58.64	0.916021	0.237174	no difference	261.94±88.29	274.01±105.71	1.04608	0.558118	no difference	35.23±24.32	0.134484	<0.001	down	189.5±58.98	186.01±60.38	0.981554	0.887236	no difference	88.64±49.02	0.467756	<0.001	down	65.18±81.56	35.6±19.19	0.546131	0.182359	no difference	32.16±10.93	0.493403	0.131386	no difference
	unidentified-4	4790.59±410.22	4266.6±318.16	0.890622	<0.001	no difference	4354.97±327.08	0.909068	<0.001	no difference	4582.96±377.02	4678±455.25	1.02074	0.283716	no difference	3923.42±354.84	0.856089	<0.001	no difference	4274.07±223	4456.72±352.13	1.04273	0.14325	no difference	4325.41±300.88	1.01201	0.639573	no difference	3720.01±421.94	3687.11±700.39	0.991156	0.877279	no difference	3630.23±648.05	0.975865	0.656412	no difference
	unidentified-5	823.69±155.26	797.34±133.21	0.968014	0.320512	no difference	669.89±42.17	0.81328	<0.001	down	706.57±61.16	713.08±47.74	1.00921	0.575023	no difference	643.49±56.06	0.910717	<0.001	no difference	735.23±56.08	742.06±64.53	1.0093	0.784314	no difference	644.88±66.79	0.877119	0.00163512	no difference	389.55±41.89	398.52±30.38	1.02303	0.507403	no difference	400.64±35.18	1.02846	0.43907	no difference
	unidentified-6	293.68±39.9	163.22±50.75	0.555794	<0.001	down	327.28±71.41	1.11444	0.00186615	no difference	312.36±42.15	314.91±45.54	1.00815	0.783676	no difference	148.18±74.44	0.474371	<0.001	down	311.6±46.27	310.49±39.53	0.996441	0.950245	no difference	317.99±81.83	1.02053	0.815842	no difference	93.61±23.37	97.79±26.04	1.04465	0.647243	no difference	95.38±17.34	1.01894	0.81523	no difference
	unidentified-7	255.58±50.88	214.99±70.75	0.841193	<0.001	no difference	266.5±78.34	1.04275	0.36676	no difference	217.29±67.17	186.43±46.58	0.857975	0.0130902	no difference	137.34±69.73	0.632051	<0.001	down	193.37±41.26	245.13±80.38	1.26772	0.0597874	no difference	255.1±63.45	1.31927	0.00984924	up	232.6±175.97	172.41±76.62	0.741224	0.234648	no difference	158.84±72.25	0.682906	0.144371	no difference
	unidentified-8	144.73±24.06	163.59±31.63	1.1303	<0.001	no difference	169.09±13.82	1.16834	<0.001	no difference	137.72±21.09	137.78±18.28	1.00043	0.988707	no difference	187.84±18.6	1.36387	<0.001	up	148.11±22.77	165.83±17.2	1.11966	0.0426579	no difference	170.9±7.36	1.15388	0.00326647	no difference	153.21±17.3	153.45±20.24	1.00158	0.972082	no difference	157.14±20.1	1.02567	0.570292	no difference
	unidentified-9	136.47±21.39	123.4±15.79	0.904181	<0.001	no difference	115.82±14.04	0.848646	<0.001	no difference	162.52±16.55	161.64±18.66	0.994577	0.81317	no difference	108.97±14.75	0.670456	<0.001	down	156.45±22.2	162.97±15.19	1.04166	0.410237	no difference	113.58±20.26	0.725988	<0.001	down	81.22±7.27	79.96±4.58	0.98456	0.576476	no difference	79.75±6.61	0.981988	0.568912	no difference
	unidentified-10	119.79±36.48	113.88±26.29	0.950639	0.310515	no difference	111.01±16.71	0.926691	0.0926935	no difference	123.92±28.32	118.91±29.07	0.959578	0.409949	no difference	108.59±16.73	0.876242	0.00239087	no difference	110.73±15.1	120.15±14.25	1.0851	0.130214	no difference	107.42±22.52	0.97009	0.676264	no difference	71.83±12.38	67.1±10.52	0.93406	0.268404	no difference	70.78±8.45	0.985355	0.787741	no difference
	unidentified-11	144.72±30.41	173.65±84.89	1.19991	0.0143484	no difference	132.06±21.08	0.912546	0.00915649	no difference	138.93±29.67	138.71±34.54	0.99847	0.975088	no difference	133.77±29.93	0.962869	0.413753	no difference	158.09±22.6	153.89±22.86	0.973421	0.655121	no difference	149.31±14.3	0.944456	0.267651	no difference	105.53±31.32	101.47±30.5	0.961548	0.721929	no difference	101.31±31.46	0.960006	0.715459	no difference
	unidentified-12	118.72±19.37	39.99±22.48	0.336833	<0.001	down	134.01±30.03	1.12886	0.00121524	no difference	132.2±20.97	129.61±25.84	0.980388	0.602562	no difference	38.18±34.17	0.288768	<0.001	down	147.38±18.77	136.56±12.22	0.926536	0.108142	no difference	94.59±34.98	0.641783	<0.001	down	43.47±44.02	29.48±20.2	0.678243	0.272854	no difference	22.57±14.59	0.519137	0.0918317	no difference
	unidentified-13	120.03±28.04	88.37±16.17	0.736222	<0.001	down	118.56±24.57	0.987704	0.75967	no difference	143.47±14.42	144.05±13.47	1.00405	0.844014	no difference	80.2±20.41	0.559009	<0.001	down	133.53±12.76	131.19±10.25	0.982459	0.624876	no difference	102.58±13.06	0.768235	<0.001	down	95.74±21.15	88.82±21.39	0.927679	0.380268	no difference	87.33±22.34	0.912088	0.298313	no difference
	unidentified-14	341.84±47.6	317.74±41.25	0.929511	0.00368325	no difference	370.4±27.34	1.08355	<0.001	no difference	371.2±22.75	372.88±24.71	1.00454	0.737493	no difference	296.97±51.37	0.800042	<0.001	down	380.29±26.5	385.8±15.85	1.01449	0.542792	no difference	361.63±19.83	0.950924	0.0635751	no difference	322.94±45.82	321.37±38.07	0.995125	0.919203	no difference	326.37±46.76	1.01062	0.840744	no difference
	unidentified-15	36.19±7.12	42.35±6.11	1.17033	<0.001	no difference	33.53±4.29	0.926413	0.0144828	no difference	35.63±7.46	35.96±3.95	1.00928	0.79335	no difference	35.78±4.09	1.00418	0.906776	no difference	41.54±7.18	41.34±7.07	0.995204	0.946022	no difference	36.19±8.31	0.871087	0.105189	no difference	22.53±3.92	24.89±4.49	1.10476	0.136181	no difference	24.41±3.75	1.08346	0.190093	no difference
	unidentified-16	1179.05±255.48	1121.4±265.34	0.951098	0.227747	no difference	1122.32±284.58	0.95188	0.252817	no difference	1178.36±207.57	1134.1±186.16	0.962435	0.289798	no difference	1320.15±248.54	1.12032	0.00422681	no difference	1292.61±228.67	1158.28±75.44	0.896083	0.0662879	no difference	1164.08±187.78	0.900566	0.146613	no difference	1076.09±162.56	1064.89±150.58	0.989595	0.846256	no difference	1026.72±125.32	0.954119	0.359507	no difference
	unidentified-17	3941.74±365.64	3856.66±365.26	0.978417	0.204781	no difference	3195.14±569.79	0.81059	<0.001	down	4131.14±187.84	4099.96±192.25	0.992454	0.438669	no difference	3838.34±327.51	0.929126	<0.001	no difference	4119.23±284.48	4046.3±142.62	0.982296	0.435751	no difference	3537.68±467.43	0.858821	0.00130703	no difference	3322.8±53.51	3316.03±85.57	0.99796	0.796667	no difference	3362.04±65.07	1.01181	0.0820925	no difference
	unidentified-18	101.05±19.02	79.69±17.67	0.788605	<0.001	down	71.23±13.26	0.704934	<0.001	down	97.97±10.07	100.32±11.56	1.02401	0.306047	no difference	53.14±17.49	0.542414	<0.001	down	93.9±7.23	94.12±9.76	1.00232	0.951096	no difference	64.39±12.74	0.685769	<0.001	down	44.28±16.05	42.01±15.75	0.948903	0.699705	no difference	41.67±16.45	0.941178	0.664076	no difference
	unidentified-19	174.12±36.84	181.57±29.64	1.0428	0.224589	no difference	115.56±35.06	0.663646	<0.001	down	154.51±13.49	154.41±14.58	0.999331	0.972214	no difference	171.1±30.93	1.10738	0.00140332	no difference	158.54±19.75	157.31±7.34	0.992221	0.841167	no difference	129.74±30.65	0.818372	0.0120613	down	140.95±8.4	143.4±7.87	1.01736	0.417611	no difference	139.52±8.14	0.98984	0.639135	no difference
	unidentified-20	55.78±17.27	57.65±13.4	1.03359	0.508095	no difference	39.93±8.63	0.715862	<0.001	down	44.81±4.69	45.77±5.18	1.02155	0.356238	no difference	55.91±3.68	1.24785	<0.001	up	46.61±4.4	46.79±7.1	1.00396	0.939702	no difference	46.76±6.26	1.00319	0.946899	no difference	34.93±7.19	34.15±5.01	0.977854	0.735164	no difference	33.91±5.07	0.970904	0.658225	no difference
	unidentified-21	82.3±23.18	69.78±17.74	0.847923	0.00119368	no difference	32.41±22.93	0.393777	<0.001	down	85.47±18.25	85.98±18.87	1.00605	0.895137	no difference	57.01±19.82	0.667014	<0.001	down	76.43±22	67.95±12.02	0.889062	0.25401	no difference	49.2±26	0.643772	0.0111951	down	85.01±21.81	82.36±19.73	0.968801	0.729512	no difference	82.71±14.11	0.972836	0.733207	no difference
	unidentified-22	1028.56±405.82	740.78±396.68	0.720206	<0.001	down	357.22±176.46	0.347305	<0.001	down	1098.75±339.52	1031.07±345.84	0.938406	0.351454	no difference	677.28±362.08	0.616415	<0.001	down	986.32±401.09	793.27±365.97	0.804272	0.23108	no difference	475.13±184.62	0.481718	<0.001	down	1170.23±130.22	1205.35±147.57	1.03001	0.495219	no difference	1234.19±116.45	1.05465	0.16723	no difference
	unidentified-23	153.6±41.21	175.21±41.33	1.14067	0.00489949	no difference	180.65±25.7	1.17607	<0.001	no difference	168.1±18.61	166.4±22.65	0.989907	0.698737	no difference	180.49±16.89	1.0737	0.00136538	no difference	163.32±14.75	157.66±41.19	0.965346	0.65842	no difference	179.66±15.16	1.10001	0.0138332	no difference	87.02±9.55	82.22±7.21	0.944795	0.131287	no difference	82.4±3.96	0.946943	0.0946616	no difference
	unidentified-24	318.12±68.43	285.82±40.6	0.898479	0.00210735	no difference	367.1±45.4	1.15398	<0.001	no difference	222.26±46.96	231.05±36.26	1.03951	0.323414	no difference	260.02±30	1.16989	<0.001	no difference	215.43±22.74	167.59±82.79	0.777956	0.0665841	no difference	250.31±50.54	1.16193	0.0402042	no difference	12.86±2.2	11.72±1.83	0.91134	0.134408	no difference	10.99±1.43	0.854753	0.0102906	no difference
	unidentified-25	98.52±17.79	99.4±17.02	1.00887	0.783785	no difference	75.82±13.44	0.769532	<0.001	down	103.76±9.69	103.34±10.75	0.99598	0.847173	no difference	102.26±9.87	0.985569	0.469654	no difference	91.36±9.34	98.33±7.84	1.07626	0.060388	no difference	84.93±15.99	0.929552	0.241452	no difference	84.25±4.58	87.75±8.15	1.04151	0.158395	no difference	90.02±4.4	1.06838	0.0015246	no difference
	unidentified-26	1093.28±141.89	1099.33±153.97	1.00553	0.823391	no difference	1142.48±59.25	1.045	0.0146173	no difference	1234.04±81.4	1219.1±68.75	0.987893	0.349463	no difference	1239.34±51.41	1.0043	0.712549	no difference	1253.23±56.5	1329.62±68.56	1.06096	0.00692646	no difference	1227.36±82.53	0.979357	0.379967	no difference	1093.27±83.09	1092.39±56.42	0.999204	0.973454	no difference	1123.07±51.57	1.02726	0.247828	no difference
	unidentified-27	2428.93±237.38	2467.33±283.47	1.01581	0.42273	no difference	2552.81±134.67	1.051	<0.001	no difference	2599.99±141.73	2570.49±79.68	0.988651	0.226686	no difference	2710.85±145.96	1.04264	<0.001	no difference	2579.45±54.61	2553.75±47.31	0.990039	0.230982	no difference	2592.4±78.41	1.00502	0.643147	no difference	2602.36±132.9	2565.21±62.95	0.985723	0.33622	no difference	2563.09±67.03	0.98491	0.315624	no difference
	unidentified-28	1778.3±459.9	1672.64±332.2	0.940585	0.151787	no difference	1981.5±98.82	1.11427	0.00109976	no difference	2076.23±51.1	2063.58±37.31	0.993906	0.183251	no difference	1719.58±106.59	0.828221	<0.001	down	2044.91±40.48	2028.03±50.5	0.991748	0.376215	no difference	1909.72±89.64	0.933891	<0.001	no difference	1507.32±161.29	1470.93±145.32	0.975859	0.521529	no difference	1451.17±144.3	0.962749	0.323588	no difference
	unidentified-29	696.54±91.6	784.3±158.72	1.126	<0.001	no difference	712.33±78.26	1.02268	0.311839	no difference	807.1±60.63	801.33±87.61	0.992859	0.717588	no difference	827.43±44.79	1.02519	0.0738564	no difference	832.1±86.61	852.61±27.62	1.02465	0.442798	no difference	787.05±55.56	0.945854	0.143575	no difference	657.11±33.68	706.31±59.53	1.07487	0.00947201	no difference	776.85±29.53	1.18222	4.45058e-11	no difference
	unidentified-30	2613±525.85	2981.6±525.65	1.14106	<0.001	no difference	3106.17±98.3	1.18874	<0.001	no difference	2947.41±162.29	2938.89±114.17	0.99711	0.774042	no difference	3464.58±291.9	1.17547	<0.001	no difference	3014.89±93.74	2917.79±136.18	0.967795	0.0541282	no difference	3155.22±131.45	1.04655	0.00642938	no difference	3323.87±405.46	3274.56±381.76	0.985163	0.734183	no difference	3223.41±327.93	0.969775	0.461798	no difference
Note: Fold change (FC) > 1.2 or FC < 0.83 with P value < 0.05 was used as the primary criterion for differentially expressed VOCs.
Abbreviations: VOCs, volatile organic compounds; M, monomer; D, dimer; CSKP,carbapenem-sensitive Klebsiella pneumoniae; CRKP, carbapenem-resistant Klebsiella pneumoniae; DPA, pyridine-2,6-dicarboxylic acid; KPC, Klebsiella pneumoniae-carbapenemases; NDM, new delhi metallo-β-lactamase; IMP, imipenemase metallo-β-lactamase; FC, fold change.
